# Supplementary material for: Hypoxia Modifies the Transcriptome of Human NK Cells, Modulates Their Immunoregulatory Profile, and Influences NK Cell Subset Migration
Source: Front Immunol. 2018 Oct 16;9:2358. doi: 10.3389/fimmu.2018.02358 (PMC6232835; doi:10.3389/fimmu.2018.02358)
Supplement: Supplementary file 1 [file Table_1.XLSX]

## Sheet: Hypo 16 up
Table S1. List of microarray-derived transcripts upregulated in H-NK vs NK cells at 16h^
Probe Set ID	Gene Symbol	Gene Title	Fold Change
214978_s_at	PPFIA4	protein tyrosine phosphatase, receptor type, f polypeptide (PTPRF), interacting protein (liprin), alpha 4	106.285
202718_at	IGFBP2	insulin-like growth factor binding protein 2, 36kDa	71.6603
240258_at	ENO1	enolase 1, (alpha)	40.4762
228499_at	PFKFB4	6-phosphofructo-2-kinase/fructose-2,6-biphosphatase 4	35.04
210512_s_at	VEGFA	vascular endothelial growth factor A	28.6658
219410_at	TMEM45A	transmembrane protein 45A	18.2452
230710_at	LOC100506211	hypothetical LOC100506211	15.4096
213478_at	KAZN	kazrin, periplakin interacting protein	14.7936
202912_at	ADM	adrenomedullin	12.9305
230710_at	MIR210HG	MIR210 host gene (non-protein coding)	11.6653
1558365_at	PGK1	phosphoglycerate kinase 1	11.6151
209875_s_at	SPP1	secreted phosphoprotein 1	11.5802
220193_at	SH3D21	SH3 domain containing 21	11.3591
243650_at	PLEKHH2	pleckstrin homology domain containing, family H (with MyTH4 domain) member 2	10.9206
205651_x_at	RAPGEF4	Rap guanine nucleotide exchange factor (GEF) 4	10.7241
228770_at	GPR146	G protein-coupled receptor 146	9.88443
225342_at	AK4	adenylate kinase 4	9.8768
201313_at	ENO2	enolase 2 (gamma, neuronal)	9.7273
202973_x_at	FAM13A	family with sequence similarity 13, member A	9.66835
222847_s_at	EGLN3	egl nine homolog 3 (C. elegans)	9.62965
1562249_at	LOC285965	hypothetical LOC285965	9.41617
223216_x_at	ZNF395	zinc finger protein 395	8.60623
228483_s_at	TAF9B	TAF9B RNA polymerase II, TATA box binding protein (TBP)-associated factor, 31kDa	8.47563
232693_s_at	FBXO16 /// ZNF395	F-box protein 16 /// zinc finger protein 395	8.43874
209120_at	NR2F2	nuclear receptor subfamily 2, group F, member 2	8.31301
227868_at	LOC154761	hypothetical LOC154761	8.23178
242064_at	SDK2	sidekick homolog 2 (chicken)	8.16894
207543_s_at	P4HA1	prolyl 4-hydroxylase, alpha polypeptide I	8.13629
1552843_at	SLC26A1	solute carrier family 26 (sulfate transporter), member 1	8.03983
203570_at	LOXL1	lysyl oxidase-like 1	7.97672
202464_s_at	PFKFB3	6-phosphofructo-2-kinase/fructose-2,6-biphosphatase 3	7.74539
47553_at	DFNB31	deafness, autosomal recessive 31	7.50761
1559756_at	DKFZp667F0711	hypothetical protein DKFZp667F0711	7.47919
202364_at	MXI1	MAX interactor 1	7.42553
201849_at	BNIP3	BCL2/adenovirus E1B 19kDa interacting protein 3	7.24462
240299_at	ADAD1	adenosine deaminase domain containing 1 (testis-specific)	6.7224
202934_at	HK2	hexokinase 2	6.64683
1554452_a_at	HILPDA	hypoxia inducible lipid droplet-associated	6.60197
1569453_a_at	LOC692247	hypothetical locus LOC692247	6.37255
224314_s_at	EGLN1	egl nine homolog 1 (C. elegans)	6.24834
1564027_a_at	FAM115C	family with sequence similarity 115, member C	6.02979
210220_at	FZD2	frizzled family receptor 2	5.83809
202733_at	P4HA2	prolyl 4-hydroxylase, alpha polypeptide II	5.74492
202769_at	CCNG2	cyclin G2	5.71678
209822_s_at	VLDLR	very low density lipoprotein receptor	5.59638
202022_at	ALDOC	aldolase C, fructose-bisphosphate	5.47531
1559413_at	TCP11L2	t-complex 11 (mouse)-like 2	5.1193
226452_at	PDK1	pyruvate dehydrogenase kinase, isozyme 1	5.07156
235850_at	FAM162A	family with sequence similarity 162, member A	5.04477
227337_at	ANKRD37	ankyrin repeat domain 37	5.004
221478_at	BNIP3L	BCL2/adenovirus E1B 19kDa interacting protein 3-like	4.86491
211506_s_at	IL8	interleukin 8	4.85492
208308_s_at	GPI	glucose-6-phosphate isomerase	4.76112
243179_at	LOC100130360	Hypothetical LOC100130360	4.60328
200632_s_at	NDRG1	N-myc downstream regulated 1	4.45491
222088_s_at	SLC2A14 /// SLC2A3	solute carrier family 2 (facilitated glucose transporter), member 14 /// member 3	4.39802
205317_s_at	SLC15A2	solute carrier family 15 (H+/peptide transporter), member 2	4.31249
202497_x_at	SLC2A3	solute carrier family 2 (facilitated glucose transporter), member 3	4.31247
201536_at	DUSP3	dual specificity phosphatase 3	4.14483
216834_at	RGS1	regulator of G-protein signaling 1	4.06845
1553976_a_at	DPCD	deleted in primary ciliary dyskinesia homolog (mouse)	4.06609
212689_s_at	KDM3A	lysine (K)-specific demethylase 3A	4.06364
210889_s_at	FCGR2B	Fc fragment of IgG, low affinity IIb, receptor (CD32)	4.03711
216053_x_at	FAM182A	family with sequence similarity 182, member A	4.02619
210331_at	HECW1	HECT, C2 and WW domain containing E3 ubiquitin protein ligase 1	4.02256
209122_at	PLIN2	perilipin 2	3.91515
41397_at	ZNF821	zinc finger protein 821	3.87748
203282_at	GBE1	glucan (1,4-alpha-), branching enzyme 1	3.8517
1555871_at	TTC28-AS1	TTC28 antisense RNA 1 (non-protein coding)	3.84644
201548_s_at	KDM5B	lysine (K)-specific demethylase 5B	3.7794
228280_at	ZC3HAV1L	zinc finger CCCH-type, antiviral 1-like	3.72488
230783_at	LOC283713	hypothetical protein LOC283713	3.6897
221778_at	JHDM1D	jumonji C domain containing histone demethylase 1 homolog D (S. cerevisiae)	3.66911
1558447_at	LOC100128439	Hypothetical protein LOC100128439	3.66666
218880_at	FOSL2	FOS-like antigen 2	3.66434
232562_at	OTUD7A	OTU domain containing 7A	3.66385
218697_at	NCKIPSD	NCK interacting protein with SH3 domain	3.65673
225288_at	COL27A1	collagen, type XXVII, alpha 1	3.63075
221902_at	GPR153	G protein-coupled receptor 153	3.59606
229762_at	FAM200A	Family with sequence similarity 200, member A	3.57916
229309_at	ADRB1	adrenergic, beta-1-, receptor	3.57167
235948_at	RIMKLA	ribosomal modification protein rimK-like family member A	3.55768
201466_s_at	JUN	jun proto-oncogene	3.54488
201295_s_at	WSB1	WD repeat and SOCS box-containing 1	3.49234
221203_s_at	YEATS2	YEATS domain containing 2	3.48283
215209_at	SEC24D	SEC24 family, member D (S. cerevisiae)	3.47324
202856_s_at	SLC16A3	solute carrier family 16, member 3 (monocarboxylic acid transporter 4)	3.43398
211919_s_at	CXCR4	chemokine (C-X-C motif) receptor 4	3.38626
201251_at	PKM2	pyruvate kinase, muscle	3.36666
226431_at	FAM117B	family with sequence similarity 117, member B	3.33224
201037_at	PFKP	phosphofructokinase, platelet	3.32066
238096_at	LOC284023	hypothetical LOC284023	3.29248
242023_at	ABHD4	abhydrolase domain containing 4	3.2836
219622_at	RAB20	RAB20, member RAS oncogene family	3.28003
204243_at	RLF	rearranged L-myc fusion	3.27153
225750_at	ERO1L	ERO1-like (S. cerevisiae)	3.26675
204900_x_at	SAP30	Sin3A-associated protein, 30kDa	3.22152
212496_s_at	KDM4B	lysine (K)-specific demethylase 4B	3.20885
202887_s_at	DDIT4	DNA-damage-inducible transcript 4	3.19788
1558711_at	FAM13AOS	FAM13A opposite strand (non-protein coding)	3.18536
228864_at	ZNF653	zinc finger protein 653	3.18232
214755_at	UAP1L1	UDP-N-acteylglucosamine pyrophosphorylase 1-like 1	3.18106
1555007_s_at	WDR66	WD repeat domain 66	3.173
222662_at	PPP1R3B	protein phosphatase 1, regulatory (inhibitor) subunit 3B	3.16349
203683_s_at	VEGFB	vascular endothelial growth factor B	3.15935
213113_s_at	SLC43A3	solute carrier family 43, member 3	3.15619
218274_s_at	ANKZF1	ankyrin repeat and zinc finger domain containing 1	3.15504
227412_at	PPP1R3E	protein phosphatase 1, regulatory (inhibitor) subunit 3E	3.13569
1553599_a_at	SYCP3	synaptonemal complex protein 3	3.12616
1558711_at	FAM13A-AS1	FAM13A antisense RNA 1 (non-protein coding)	3.1236
228962_at	PDE4D	phosphodiesterase 4D, cAMP-specific	3.12047
1553683_s_at	FBXL14	F-box and leucine-rich repeat protein 14	3.10293
228549_at	TMEM63A	transmembrane protein 63A	3.10123
218180_s_at	EPS8L2	EPS8-like 2	3.04129
232752_at	LOC100287616	Hypothetical protein LOC100287616	3.04072
212368_at	ZNF292	zinc finger protein 292	3.03071
1567079_at	CLN6	ceroid-lipofuscinosis, neuronal 6, late infantile, variant	3.01983
1559003_a_at	CCDC163P	coiled-coil domain containing 163, pseudogene	3.01732
227176_at	SLC2A13	solute carrier family 2 (facilitated glucose transporter), member 13	2.99479
201367_s_at	ZFP36L2	zinc finger protein 36, C3H type-like 2	2.98177
215071_s_at	HIST1H2AC	histone cluster 1, H2ac	2.94505
205372_at	PLAG1	pleiomorphic adenoma gene 1	2.92163
230083_at	USP53	ubiquitin specific peptidase 53	2.9106
228738_at	D2HGDH	D-2-hydroxyglutarate dehydrogenase	2.84505
205092_x_at	ZBTB1	zinc finger and BTB domain containing 1	2.84434
221246_x_at	TNS1	tensin 1	2.84055
241348_at	ZNF654	zinc finger protein 654	2.81567
201624_at	DARS	aspartyl-tRNA synthetase	2.8155
232077_s_at	YPEL3	yippee-like 3 (Drosophila)	2.79051
244889_at	LOC388210	apolipophorins-like	2.78706
222286_at	SNAPC3	small nuclear RNA activating complex, polypeptide 3, 50kDa	2.78473
223172_s_at	MTFP1	mitochondrial fission process 1	2.78452
203232_s_at	ATXN1	ataxin 1	2.77328
225898_at	WDR54	WD repeat domain 54	2.7691
221605_s_at	PIPOX	pipecolic acid oxidase	2.74081
242517_at	KISS1R	KISS1 receptor	2.72717
221756_at	PIK3IP1	phosphoinositide-3-kinase interacting protein 1	2.72686
1558770_a_at	PIK3R6	phosphoinositide-3-kinase, regulatory subunit 6	2.71256
208935_s_at	LGALS8	lectin, galactoside-binding, soluble, 8	2.71254
230612_at	WDR73	WD repeat domain 73	2.71008
212552_at	HPCAL1	hippocalcin-like 1	2.70813
226158_at	KLHL24	kelch-like 24 (Drosophila)	2.69406
224571_at	IRF2BP2	interferon regulatory factor 2 binding protein 2	2.69276
227168_at	MIAT	myocardial infarction associated transcript (non-protein coding)	2.67509
205198_s_at	ATP7A	ATPase, Cu++ transporting, alpha polypeptide	2.6595
1568865_at	FNTB	Farnesyltransferase, CAAX box, beta	2.65695
231166_at	GPR155	G protein-coupled receptor 155	2.65553
215143_at	DPY19L2P2	dpy-19-like 2 pseudogene 2 (C. elegans)	2.65284
214861_at	KDM4C	lysine (K)-specific demethylase 4C	2.63807
226545_at	CD109	CD109 molecule	2.63138
1560141_at	LOC100133039	hypothetical LOC100133039	2.62708
215859_at	NCLN	nicalin	2.61931
213359_at	HNRNPD	Heterogeneous nuclear ribonucleoprotein D (AU-rich element RNA binding protein 1, 37kDa)	2.61345
1569448_at	PGM2L1	phosphoglucomutase 2-like 1	2.57867
202861_at	PER1	period homolog 1 (Drosophila)	2.57353
227247_at	PLEKHA8	pleckstrin homology domain containing, family A (phosphoinositide binding specific) member 8	2.56731
208796_s_at	CCNG1	cyclin G1	2.56526
221868_at	PAIP2B	poly(A) binding protein interacting protein 2B	2.56179
238996_x_at	ALDOA	aldolase A, fructose-bisphosphate	2.55295
222057_at	NOL12	nucleolar protein 12	2.5475
215670_s_at	SCAND2	SCAN domain containing 2 pseudogene	2.54084
218012_at	TSPYL2	TSPY-like 2	2.53527
239954_at	ZNF160	zinc finger protein 160	2.53498
223628_at	TMEM191A	transmembrane protein 191A	2.52681
225573_at	ACAD11 /// NPHP3	acyl-CoA dehydrogenase family, member 11 /// nephronophthisis 3 (adolescent)	2.52493
235095_at	CCDC64B	coiled-coil domain containing 64B	2.51843
225656_at	EFHC1	EF-hand domain (C-terminal) containing 1	2.51055
227345_at	TNFRSF10D	tumor necrosis factor receptor superfamily, member 10d, decoy with truncated death domain	2.49317
203313_s_at	TGIF1	TGFB-induced factor homeobox 1	2.48987
228283_at	CMC1	COX assembly mitochondrial protein homolog (S. cerevisiae)	2.48189
202683_s_at	RNMT	RNA (guanine-7-) methyltransferase	2.46469
226384_at	PPAPDC1B	phosphatidic acid phosphatase type 2 domain containing 1B	2.46308
222139_at	KIAA1466	KIAA1466 gene	2.45137
202472_at	MPI	mannose phosphate isomerase	2.44572
235226_at	CDK19	cyclin-dependent kinase 19	2.44299
202842_s_at	DNAJB9	DnaJ (Hsp40) homolog, subfamily B, member 9	2.43866
205419_at	GPR183	G protein-coupled receptor 183	2.43732
1558315_s_at	HOOK3	hook homolog 3 (Drosophila)	2.4336
230218_at	HIC1	hypermethylated in cancer 1	2.42586
209782_s_at	DBP	D site of albumin promoter (albumin D-box) binding protein	2.42148
201968_s_at	PGM1	phosphoglucomutase 1	2.41377
225698_at	NCRNA00219	non-protein coding RNA 219	2.41054
207987_s_at	GNRH1	gonadotropin-releasing hormone 1 (luteinizing-releasing hormone)	2.40969
225330_at	IGF1R	insulin-like growth factor 1 receptor	2.40857
219133_at	OXSM	3-oxoacyl-ACP synthase, mitochondrial	2.39208
222139_at	ERV3-2	endogenous retrovirus group 3, member 2	2.38549
230143_at	RNF165	ring finger protein 165	2.38342
236008_at	LOC100128909	hypothetical LOC100128909	2.36717
228080_at	LAYN	layilin	2.36696
203222_s_at	TLE1	transducin-like enhancer of split 1 (E(sp1) homolog, Drosophila)	2.36336
207540_s_at	SYK	spleen tyrosine kinase	2.36249
205714_s_at	ZMYND10	zinc finger, MYND-type containing 10	2.36197
235514_at	ASPRV1	aspartic peptidase, retroviral-like 1	2.36089
219862_s_at	NARF	nuclear prelamin A recognition factor	2.35448
216748_at	PYHIN1	pyrin and HIN domain family, member 1	2.35349
214030_at	CRYBG3	beta-gamma crystallin domain containing 3	2.35019
238454_at	ZNF540	zinc finger protein 540	2.34509
225698_at	EPB41L4A-AS1	EPB41L4A antisense RNA 1 (non-protein coding)	2.33992
235410_at	NPHP3	nephronophthisis 3 (adolescent)	2.33815
1554664_at	NAIF1	nuclear apoptosis inducing factor 1	2.33659
228788_at	YPEL1	yippee-like 1 (Drosophila)	2.33063
1552280_at	TIMD4	T-cell immunoglobulin and mucin domain containing 4	2.32936
219961_s_at	PLK1S1	polo-like kinase 1 substrate 1	2.32901
214748_at	N4BP2L2	NEDD4 binding protein 2-like 2	2.32571
238739_at	IPMK	inositol polyphosphate multikinase	2.32399
1557945_at	TCTE3	t-complex-associated-testis-expressed 3	2.31815
229437_at	MIR155HG	MIR155 host gene (non-protein coding)	2.31639
222058_at	RNF130	ring finger protein 130	2.31594
235580_at	ZNF141	zinc finger protein 141	2.31547
215925_s_at	CD72	CD72 molecule	2.31127
1555878_at	RPS24	Ribosomal protein S24	2.30874
227607_at	STAMBPL1	STAM binding protein-like 1	2.30788
213776_at	LOC157562	hypothetical protein LOC157562	2.30719
209102_s_at	HBP1	HMG-box transcription factor 1	2.30482
227020_at	YPEL2	yippee-like 2 (Drosophila)	2.30098
239082_at	FZD3	frizzled homolog 3 (Drosophila)	2.29953
1556471_at	SCML4	sex comb on midleg-like 4 (Drosophila)	2.29359
209566_at	INSIG2	insulin induced gene 2	2.29115
220399_at	LINC00115	long intergenic non-protein coding RNA 115	2.28952
212399_s_at	VGLL4	vestigial like 4 (Drosophila)	2.28536
228121_at	TGFB2	transforming growth factor, beta 2	2.28299
202185_at	PLOD3	procollagen-lysine, 2-oxoglutarate 5-dioxygenase 3	2.27617
222574_s_at	DHX40	DEAH (Asp-Glu-Ala-His) box polypeptide 40	2.27614
227809_at	ZC3H6	zinc finger CCCH-type containing 6	2.26783
235535_x_at	FRG1 /// FRG1B	FSHD region gene 1 /// FSHD region gene 1 family, member B	2.262
222248_s_at	SIRT4	sirtuin 4	2.25996
200822_x_at	TPI1	triosephosphate isomerase 1	2.25926
217092_x_at	RPL7	ribosomal protein L7	2.25919
200965_s_at	ABLIM1	actin binding LIM protein 1	2.25612
203420_at	FAM8A1	family with sequence similarity 8, member A1	2.25129
225803_at	FBXO32	F-box protein 32	2.24616
202331_at	BCKDHA	branched chain keto acid dehydrogenase E1, alpha polypeptide	2.2374
218617_at	TRIT1	tRNA isopentenyltransferase 1	2.2333
209383_at	DDIT3	DNA-damage-inducible transcript 3	2.22524
1553101_a_at	ALKBH5	alkB, alkylation repair homolog 5 (E. coli)	2.22329
1552315_at	GIMAP1	GTPase, IMAP family member 1	2.22236
241751_at	OFD1	oral-facial-digital syndrome 1	2.21746
228482_at	CDRT4	CMT1A duplicated region transcript 4	2.2173
243092_at	PAN3-AS1	PAN3 antisense RNA 1 (non-protein coding)	2.21474
218380_at	LOC728392 /// NLRP1	hypothetical protein LOC728392 /// NLR family, pyrin domain containing 1	2.21234
220917_s_at	WDR19	WD repeat domain 19	2.21093
232681_at	PSIP1	PC4 and SFRS1 interacting protein 1	2.20689
202449_s_at	RXRA	retinoid X receptor, alpha	2.19128
1554470_s_at	ZBTB44	zinc finger and BTB domain containing 44	2.19079
220012_at	ERO1LB	ERO1-like beta (S. cerevisiae)	2.19056
203117_s_at	PAN2	PAN2 poly(A) specific ribonuclease subunit homolog (S. cerevisiae)	2.18817
239130_at	MIR101-1	microRNA 101-1	2.18716
202976_s_at	RHOBTB3	Rho-related BTB domain containing 3	2.18315
242512_at	MYO9A	myosin IXA	2.1815
236314_at	EPM2AIP1	EPM2A (laforin) interacting protein 1	2.18128
204083_s_at	TPM2	tropomyosin 2 (beta)	2.17672
223847_s_at	ERGIC1	endoplasmic reticulum-golgi intermediate compartment (ERGIC) 1	2.17469
242482_at	PRKAR1A	protein kinase, cAMP-dependent, regulatory, type I, alpha (tissue specific extinguisher 1)	2.162
204131_s_at	FOXO3	forkhead box O3	2.15855
213471_at	NPHP4	nephronophthisis 4	2.1583
201126_s_at	MGAT1	mannosyl (alpha-1,3-)-glycoprotein beta-1,2-N-acetylglucosaminyltransferase	2.1562
235593_at	ZEB2	zinc finger E-box binding homeobox 2	2.15497
1556201_at	RNASET2	ribonuclease T2	2.15388
203574_at	NFIL3	nuclear factor, interleukin 3 regulated	2.15352
225090_at	SYVN1	synovial apoptosis inhibitor 1, synoviolin	2.15336
205349_at	GNA15	guanine nucleotide binding protein (G protein), alpha 15 (Gq class)	2.15316
1569652_at	MLLT3	myeloid/lymphoid or mixed-lineage leukemia (trithorax homolog, Drosophila); translocated to, 3	2.15092
232007_at	AGPAT5	1-acylglycerol-3-phosphate O-acyltransferase 5 (lysophosphatidic acid acyltransferase, epsilon)	2.14973
1556209_at	CLEC2B	C-type lectin domain family 2, member B	2.14767
214226_at	PRSS53	protease, serine, 53	2.1399
1568857_a_at	NBR1	neighbor of BRCA1 gene 1	2.13308
210041_s_at	PGM3	phosphoglucomutase 3	2.1302
218988_at	SLC35E3	solute carrier family 35, member E3	2.12817
217226_s_at	SFXN3	sideroflexin 3	2.12772
202557_at	HSPA13	heat shock protein 70kDa family, member 13	2.12044
209770_at	BTN3A1	butyrophilin, subfamily 3, member A1	2.1193
213341_at	FEM1C	fem-1 homolog c (C. elegans)	2.11738
205125_at	PLCD1	phospholipase C, delta 1	2.11406
204206_at	MNT	MAX binding protein	2.10275
210645_s_at	TTC3	tetratricopeptide repeat domain 3	2.1012
215855_s_at	TMF1	TATA element modulatory factor 1	2.09909
223199_at	MKNK2	MAP kinase interacting serine/threonine kinase 2	2.09843
217871_s_at	MIF	macrophage migration inhibitory factor (glycosylation-inhibiting factor)	2.09763
200886_s_at	PGAM1	phosphoglycerate mutase 1 (brain)	2.09585
211634_x_at	IGHM /// LOC100133862	immunoglobulin heavy constant mu /// ig heavy chain V-I region V35-like	2.08897
208798_x_at	GOLGA8A	golgin A8 family, member A	2.08737
225786_at	NCRNA00201	non-protein coding RNA 201	2.08033
208914_at	GGA2	golgi-associated, gamma adaptin ear containing, ARF binding protein 2	2.07745
202014_at	PPP1R15A	protein phosphatase 1, regulatory (inhibitor) subunit 15A	2.07017
218849_s_at	PPP1R13L	protein phosphatase 1, regulatory (inhibitor) subunit 13 like	2.06628
231008_at	UNC5CL	unc-5 homolog C (C. elegans)-like	2.06573
223740_at	NCRNA00241	non-protein coding RNA 241	2.05983
1558346_at	COX17	COX17 cytochrome c oxidase assembly homolog (S. cerevisiae)	2.05226
1569189_at	TTC9C	tetratricopeptide repeat domain 9C	2.05094
209034_at	PNRC1	proline-rich nuclear receptor coactivator 1	2.04367
218592_s_at	CECR5	cat eye syndrome chromosome region, candidate 5	2.04354
213035_at	ANKRD28	ankyrin repeat domain 28	2.04016
202455_at	HDAC5	histone deacetylase 5	2.03726
202778_s_at	ZMYM2	zinc finger, MYM-type 2	2.0364
226121_at	DHRS13	dehydrogenase/reductase (SDR family) member 13	2.03419
1558965_at	PHF21A	PHD finger protein 21A	2.03387
206580_s_at	EFEMP2	EGF-containing fibulin-like extracellular matrix protein 2	2.03253
204927_at	RASSF7	Ras association (RalGDS/AF-6) domain family (N-terminal) member 7	2.0315
1558586_at	ZNF33B	zinc finger protein 33B	2.03038
223423_at	GPR160	G protein-coupled receptor 160	2.02942
226324_s_at	IFT172	intraflagellar transport 172 homolog (Chlamydomonas)	2.02598
226227_x_at	NCRNA00275	non-protein coding RNA 275	2.02593
238551_at	FUT11	fucosyltransferase 11 (alpha (1,3) fucosyltransferase)	2.02057
221582_at	HIST3H2A	histone cluster 3, H2a	2.01757
1569354_at	NSUN6	NOP2/Sun domain family, member 6	2.01676
200650_s_at	LDHA	lactate dehydrogenase A	2.0162
211742_s_at	EVI2B	ecotropic viral integration site 2B	2.01487
211974_x_at	RBPJ	recombination signal binding protein for immunoglobulin kappa J region	2.01476
204137_at	GPR137B	G protein-coupled receptor 137B	2.01227
223802_s_at	RBBP6	retinoblastoma binding protein 6	2.01
241018_at	TMEM59	transmembrane protein 59	2.01
205981_s_at	ING2	inhibitor of growth family, member 2	2.00818
228999_at	CHD2	chromodomain helicase DNA binding protein 2	2.00602
218234_at	ING4	inhibitor of growth family, member 4	2.00156
224897_at	WDR26	WD repeat domain 26	2.00114
231824_at	LARP1B	La ribonucleoprotein domain family, member 1B	2.0002
222988_s_at	TMEM9	transmembrane protein 9	1.99954
215694_at	SPATA5L1	spermatogenesis associated 5-like 1	1.99541
^ NK cells were cultured under normoxic (20% O2) and hypoxic (1% O2) conditions for 16h, and gene expression profiling was then carried out independently by microarray analysis on the RNA purified from three independent preparations. Comparative analysis of gene expression differences between the two experimental conditions was conducted as described in the Materials and Methods. A probe-set ID, …
§Results are expressed as ratio of fold differences between hypoxic and normoxic samples (mean of expression level of three experiments). Transcripts upregulated by ≥2 fold are shown.

## Sheet: Hypo 16 Down
Table S1. List of microarray-derived transcripts downregulated in H-NK vs NK cells at 16h^ (continued)
Probe Set ID	Gene Symbol	Gene Title	Fold change
204126_s_at	CDC45	cell division cycle 45 homolog (S. cerevisiae)	0.0487101
204695_at	CDC25A	cell division cycle 25 homolog A (S. pombe)	0.0523852
204709_s_at	KIF23	kinesin family member 23	0.0637337
216307_at	DGKB	diacylglycerol kinase, beta 90kDa	0.100965
222830_at	GRHL1	grainyhead-like 1 (Drosophila)	0.119167
204603_at	EXO1	exonuclease 1	0.128921
221363_x_at	GPR25	G protein-coupled receptor 25	0.143948
1557128_at	FAM111B	family with sequence similarity 111, member B	0.147023
224325_at	FZD8	frizzled family receptor 8	0.168219
202613_at	CTPS	CTP synthase	0.174088
243840_at	CLSPN	claspin	0.179422
204146_at	RAD51AP1	RAD51 associated protein 1	0.189378
218542_at	CEP55	centrosomal protein 55kDa	0.191428
202743_at	PIK3R3	phosphoinositide-3-kinase, regulatory subunit 3 (gamma)	0.198405
205266_at	LIF	leukemia inhibitory factor (cholinergic differentiation factor)	0.208642
225655_at	UHRF1	ubiquitin-like with PHD and ring finger domains 1	0.209314
228323_at	CASC5	cancer susceptibility candidate 5	0.217014
209082_s_at	COL18A1	collagen, type XVIII, alpha 1	0.219651
219493_at	SHCBP1	SHC SH2-domain binding protein 1	0.220288
221521_s_at	GINS2	GINS complex subunit 2 (Psf2 homolog)	0.224305
217022_s_at	IGHA1 /// IGHA2 /// LOC100126583	immunoglobulin heavy constant alpha 1 /// immunoglobulin heavy constant alpha 2 (A2m marker) /// hypothetical LOC100126583	0.225645
219000_s_at	DSCC1	defective in sister chromatid cohesion 1 homolog (S. cerevisiae)	0.228503
204825_at	MELK	maternal embryonic leucine zipper kinase	0.229131
1554036_at	ZBTB24	zinc finger and BTB domain containing 24	0.229592
235545_at	DEPDC1	DEP domain containing 1	0.234085
202870_s_at	CDC20	cell division cycle 20 homolog (S. cerevisiae)	0.235387
213427_at	RPP40	ribonuclease P/MRP 40kDa subunit	0.236934
220358_at	BATF3	basic leucine zipper transcription factor, ATF-like 3	0.23711
231880_at	FAM40B	family with sequence similarity 40, member B	0.248126
203821_at	HBEGF	heparin-binding EGF-like growth factor	0.248242
228361_at	E2F2	E2F transcription factor 2	0.257944
222764_at	ASRGL1	asparaginase like 1	0.26299
209567_at	RRS1	RRS1 ribosome biogenesis regulator homolog (S. cerevisiae)	0.263381
241937_s_at	WDR4	WD repeat domain 4	0.265458
218741_at	CENPM	centromere protein M	0.267872
223570_at	MCM10	minichromosome maintenance complex component 10	0.26893
226702_at	CMPK2	cytidine monophosphate (UMP-CMP) kinase 2, mitochondrial	0.269742
235117_at	CHAC2	ChaC, cation transport regulator homolog 2 (E. coli)	0.270263
231855_at	KIAA1524	KIAA1524	0.272057
210643_at	TNFSF11	tumor necrosis factor (ligand) superfamily, member 11	0.27463
204026_s_at	ZWINT	ZW10 interactor	0.274836
218400_at	OAS3	2'-5'-oligoadenylate synthetase 3, 100kDa	0.275995
222680_s_at	DTL	denticleless homolog (Drosophila)	0.276113
211379_x_at	B3GALNT1	beta-1,3-N-acetylgalactosaminyltransferase 1 (globoside blood group)	0.279658
204141_at	TUBB2A	tubulin, beta 2A	0.279817
200862_at	DHCR24	24-dehydrocholesterol reductase	0.282684
219258_at	TIPIN	TIMELESS interacting protein	0.28918
1552882_a_at	FAM123B	family with sequence similarity 123B	0.289519
201292_at	TOP2A	topoisomerase (DNA) II alpha 170kDa	0.290362
206102_at	GINS1	GINS complex subunit 1 (Psf1 homolog)	0.292513
224509_s_at	RTN4IP1	reticulon 4 interacting protein 1	0.293235
200783_s_at	STMN1	stathmin 1	0.29381
204886_at	PLK4	polo-like kinase 4	0.293992
1557309_at	DENND1B	DENN/MADD domain containing 1B	0.300642
207165_at	HMMR	hyaluronan-mediated motility receptor (RHAMM)	0.301248
1556134_a_at	B3GNT5	UDP-GlcNAc:betaGal beta-1,3-N-acetylglucosaminyltransferase 5	0.301622
204947_at	E2F1	E2F transcription factor 1	0.302206
218883_s_at	MLF1IP	MLF1 interacting protein	0.303258
202503_s_at	KIAA0101	KIAA0101	0.305411
205394_at	CHEK1	CHK1 checkpoint homolog (S. pombe)	0.306595
202068_s_at	LDLR	low density lipoprotein receptor	0.308959
229551_x_at	ZNF367	zinc finger protein 367	0.317161
218115_at	ASF1B	ASF1 anti-silencing function 1 homolog B (S. cerevisiae)	0.317407
218663_at	NCAPG	non-SMC condensin I complex, subunit G	0.317794
203612_at	BYSL	bystin-like	0.31799
220892_s_at	PSAT1	phosphoserine aminotransferase 1	0.318002
223700_at	MND1	meiotic nuclear divisions 1 homolog (S. cerevisiae)	0.318109
235139_at	GNGT2	guanine nucleotide binding protein (G protein), gamma transducing activity polypeptide 2	0.318473
205909_at	POLE2	polymerase (DNA directed), epsilon 2 (p59 subunit)	0.321779
226936_at	CENPW	centromere protein W	0.326378
201468_s_at	NQO1	NAD(P)H dehydrogenase, quinone 1	0.326693
206975_at	LTA	lymphotoxin alpha (TNF superfamily, member 1)	0.328634
219361_s_at	AEN	apoptosis enhancing nuclease	0.328808
208744_x_at	HSPH1	heat shock 105kDa/110kDa protein 1	0.330672
218872_at	TESC	tescalcin	0.331325
222803_at	PRTFDC1	phosphoribosyl transferase domain containing 1	0.331673
212592_at	IGJ	immunoglobulin J polypeptide, linker protein for immunoglobulin alpha and mu polypeptides	0.332664
219148_at	PBK	PDZ binding kinase	0.332911
232155_at	RNF213	ring finger protein 213	0.333314
212225_at	EIF1	eukaryotic translation initiation factor 1	0.333495
201577_at	NME1	non-metastatic cells 1, protein (NM23A) expressed in	0.333652
208426_x_at	KIR2DL4 /// KIR2DL5A /// LOC100287534	killer cell immunoglobulin-like receptor, two domains, long cytoplasmic tail, 4 /// killer cell immunoglobulin-like receptor, two domains, long cytoplasmic tail, 5A	0.334508
206365_at	XCL1	chemokine (C motif) ligand 1	0.33511
204472_at	GEM	GTP binding protein overexpressed in skeletal muscle	0.337673
206632_s_at	APOBEC3B	apolipoprotein B mRNA editing enzyme, catalytic polypeptide-like 3B	0.339758
215728_s_at	ACOT7	acyl-CoA thioesterase 7	0.339854
216228_s_at	WDHD1	WD repeat and HMG-box DNA binding protein 1	0.341538
201797_s_at	VARS	valyl-tRNA synthetase	0.342211
207509_s_at	LAIR2	leukocyte-associated immunoglobulin-like receptor 2	0.342845
207339_s_at	LTB	lymphotoxin beta (TNF superfamily, member 3)	0.342965
201614_s_at	RUVBL1	RuvB-like 1 (E. coli)	0.34401
202309_at	MTHFD1	methylenetetrahydrofolate dehydrogenase (NADP+ dependent) 1, methenyltetrahydrofolate cyclohydrolase, formyltetrahydrofolate synthetase	0.34501
219105_x_at	ORC6	origin recognition complex, subunit 6	0.345809
213577_at	SQLE	squalene epoxidase	0.346631
231772_x_at	CENPH	centromere protein H	0.347719
209605_at	TST	thiosulfate sulfurtransferase (rhodanese)	0.348663
223229_at	UBE2T	ubiquitin-conjugating enzyme E2T (putative)	0.350729
1556361_s_at	ANKRD13C	ankyrin repeat domain 13C	0.351726
244624_at	RPS27A	ribosomal protein S27a	0.352555
1557910_at	HSP90AB1	heat shock protein 90kDa alpha (cytosolic), class B member 1	0.35368
224753_at	CDCA5	cell division cycle associated 5	0.354549
224632_at	GPATCH4	G patch domain containing 4	0.355828
232197_x_at	ARSB	arylsulfatase B	0.356062
201692_at	SIGMAR1	sigma non-opioid intracellular receptor 1	0.357439
236846_at	LOC284757	hypothetical protein LOC284757	0.358115
205758_at	CD8A	CD8a molecule	0.360929
1568596_a_at	TROAP	trophinin associated protein (tastin)	0.361774
243000_at	CDK6	cyclin-dependent kinase 6	0.36292
201277_s_at	HNRNPAB	heterogeneous nuclear ribonucleoprotein A/B	0.362979
205339_at	STIL	SCL/TAL1 interrupting locus	0.363754
236976_at	FANCA	Fanconi anemia, complementation group A	0.364188
211242_x_at	KIR2DL4	killer cell immunoglobulin-like receptor, two domains, long cytoplasmic tail, 4	0.367481
226865_at	LOC100509635	hypothetical LOC100509635	0.367931
209725_at	UTP20	UTP20, small subunit (SSU) processome component, homolog (yeast)	0.368031
235177_at	METTL21A	methyltransferase like 21A	0.368327
205024_s_at	RAD51	RAD51 homolog (RecA homolog, E. coli) (S. cerevisiae)	0.369524
226059_at	TOMM40L	translocase of outer mitochondrial membrane 40 homolog (yeast)-like	0.369569
226264_at	SUSD1	sushi domain containing 1	0.370178
204822_at	TTK	TTK protein kinase	0.37062
203213_at	CDK1	cyclin-dependent kinase 1	0.372699
211430_s_at	IGHG1 /// IGHG2 /// IGHM /// IGHV4-31	immunoglobulin heavy constant gamma 1 (G1m marker) /// Ig heavy constant gamma 2 (G2m marker) /// Ig heavy constant mu /// Ig heavy variable 4-31	0.373028
202107_s_at	MCM2	minichromosome maintenance complex component 2	0.37377
228033_at	E2F7	E2F transcription factor 7	0.37595
203622_s_at	PNO1	partner of NOB1 homolog (S. cerevisiae)	0.377749
227350_at	HELLS	helicase, lymphoid-specific	0.380235
219787_s_at	ECT2	epithelial cell transforming sequence 2 oncogene	0.382365
201609_x_at	ICMT	isoprenylcysteine carboxyl methyltransferase	0.382833
240070_at	TIGIT	T cell immunoreceptor with Ig and ITIM domains	0.383645
224553_s_at	TNFRSF18	tumor necrosis factor receptor superfamily, member 18	0.383667
230748_at	SLC16A6	solute carrier family 16, member 6 (monocarboxylic acid transporter 7)	0.384144
204006_s_at	FCGR3A /// FCGR3B	Fc fragment of IgG, low affinity IIIa, receptor (CD16a) /// Fc fragment of IgG, low affinity IIIb, receptor (CD16b)	0.386386
1554572_a_at	SUV39H2	suppressor of variegation 3-9 homolog 2 (Drosophila)	0.387471
210354_at	IFNG	interferon, gamma	0.388268
1554878_a_at	ABCD3	ATP-binding cassette, sub-family D (ALD), member 3	0.388885
205423_at	AP1B1	adaptor-related protein complex 1, beta 1 subunit	0.390373
1558292_s_at	PIGW	phosphatidylinositol glycan anchor biosynthesis, class W	0.391151
216971_s_at	PLEC	plectin	0.391416
222500_at	PPIL1	peptidylprolyl isomerase (cyclophilin)-like 1	0.391744
222036_s_at	MCM4	minichromosome maintenance complex component 4	0.392663
208758_at	ATIC	5-aminoimidazole-4-carboxamide ribonucleotide formyltransferase/IMP cyclohydrolase	0.392925
222698_s_at	IMPACT	Impact homolog (mouse)	0.3931
1554768_a_at	MAD2L1	MAD2 mitotic arrest deficient-like 1 (yeast)	0.393602
205521_at	EXOG	endo/exonuclease (5'-3'), endonuclease G-like	0.393911
212021_s_at	MKI67	antigen identified by monoclonal antibody Ki-67	0.394052
201830_s_at	NET1	neuroepithelial cell transforming 1	0.394695
211051_s_at	EXTL3	exostoses (multiple)-like 3	0.396173
202852_s_at	AAGAB	alpha- and gamma-adaptin binding protein	0.396471
208370_s_at	RCAN1	regulator of calcineurin 1	0.397061
212949_at	NCAPH	non-SMC condensin I complex, subunit H	0.398219
230363_s_at	INPP5F	inositol polyphosphate-5-phosphatase F	0.399688
207746_at	POLQ	polymerase (DNA directed), theta	0.400757
200952_s_at	CCND2	cyclin D2	0.400825
214876_s_at	TUBGCP5	tubulin, gamma complex associated protein 5	0.400841
223580_at	SPSB2	splA/ryanodine receptor domain and SOCS box containing 2	0.401048
228559_at	CENPN	centromere protein N	0.401956
208998_at	UCP2	uncoupling protein 2 (mitochondrial, proton carrier)	0.402423
214170_x_at	FH	fumarate hydratase	0.40313
214963_at	NUP160	nucleoporin 160kDa	0.404103
211902_x_at	TRD@	T cell receptor delta locus	0.404574
225484_at	TSGA14	testis specific, 14	0.405526
202205_at	VASP	vasodilator-stimulated phosphoprotein	0.405541
228069_at	FAM54A	family with sequence similarity 54, member A	0.406134
1563111_a_at	PIGX	phosphatidylinositol glycan anchor biosynthesis, class X	0.406975
1569190_at	SCLT1	sodium channel and clathrin linker 1	0.407566
225061_at	DNAJA4	DnaJ (Hsp40) homolog, subfamily A, member 4	0.40836
208696_at	CCT5	chaperonin containing TCP1, subunit 5 (epsilon)	0.40917
224908_s_at	TTL	tubulin tyrosine ligase	0.410946
222869_s_at	ELAC1	elaC homolog 1 (E. coli)	0.411632
215649_s_at	MVK	mevalonate kinase	0.411913
1554020_at	BICD1	bicaudal D homolog 1 (Drosophila)	0.412876
221750_at	HMGCS1	3-hydroxy-3-methylglutaryl-CoA synthase 1 (soluble)	0.413226
202779_s_at	UBE2S	ubiquitin-conjugating enzyme E2S	0.413758
208637_x_at	ACTN1	actinin, alpha 1	0.413767
222883_at	SELRC1	Sel1 repeat containing 1	0.41403
201791_s_at	DHCR7	7-dehydrocholesterol reductase	0.414308
201714_at	TUBG1	tubulin, gamma 1	0.414597
211762_s_at	KPNA2	karyopherin alpha 2 (RAG cohort 1, importin alpha 1)	0.41477
224470_at	SEC22C	SEC22 vesicle trafficking protein homolog C (S. cerevisiae)	0.415669
216237_s_at	MCM5	minichromosome maintenance complex component 5	0.415921
204127_at	RFC3	replication factor C (activator 1) 3, 38kDa	0.416631
227766_at	LIG4	ligase IV, DNA, ATP-dependent	0.417581
243386_at	CASZ1	castor zinc finger 1	0.418283
235816_s_at	RGL4	ral guanine nucleotide dissociation stimulator-like 4	0.418885
202282_at	HSD17B10	hydroxysteroid (17-beta) dehydrogenase 10	0.419186
221538_s_at	PLXNA1	plexin A1	0.419415
210117_at	SPAG1	sperm associated antigen 1	0.419511
218567_x_at	DPP3	dipeptidyl-peptidase 3	0.419671
204531_s_at	BRCA1	breast cancer 1, early onset	0.420418
213395_at	MLC1	megalencephalic leukoencephalopathy with subcortical cysts 1	0.421509
207113_s_at	TNF	tumor necrosis factor	0.421667
223241_at	SNX8	sorting nexin 8	0.421828
221079_s_at	METTL2A /// METTL2B	methyltransferase like 2A /// methyltransferase like 2B	0.422195
213787_s_at	EBP	emopamil binding protein (sterol isomerase)	0.422683
202705_at	CCNB2	cyclin B2	0.423544
228578_at	RBM45	RNA binding motif protein 45	0.42369
219911_s_at	SLCO4A1	solute carrier organic anion transporter family, member 4A1	0.424662
205622_at	SMPD2	sphingomyelin phosphodiesterase 2, neutral membrane (neutral sphingomyelinase)	0.425769
210115_at	RPL39L	ribosomal protein L39-like	0.426319
219159_s_at	SLAMF7	SLAM family member 7	0.427037
218352_at	RCBTB1	regulator of chromosome condensation (RCC1) and BTB (POZ) domain containing protein 1	0.427459
202437_s_at	CYP1B1	cytochrome P450, family 1, subfamily B, polypeptide 1	0.427845
212563_at	BOP1	block of proliferation 1	0.428262
228868_x_at	CDT1	Chromatin licensing and DNA replication factor 1	0.42833
205284_at	URB2	URB2 ribosome biogenesis 2 homolog (S. cerevisiae)	0.428337
203560_at	GGH	gamma-glutamyl hydrolase (conjugase, folylpolygammaglutamyl hydrolase)	0.429575
204407_at	TTF2	transcription termination factor, RNA polymerase II	0.429723
208916_at	SLC1A5	solute carrier family 1 (neutral amino acid transporter), member 5	0.430188
205114_s_at	CCL3 /// CCL3L1 /// CCL3L3	chemokine (C-C motif) ligand 3 /// chemokine (C-C motif) ligand 3-like 1 /// chemokine (C-C motif) ligand 3-like 3	0.430271
221598_s_at	MED27	mediator complex subunit 27	0.431001
207907_at	TNFSF14	tumor necrosis factor (ligand) superfamily, member 14	0.431343
201323_at	EBNA1BP2	EBNA1 binding protein 2	0.431542
203737_s_at	PPRC1	peroxisome proliferator-activated receptor gamma, coactivator-related 1	0.431556
217529_at	ORAI2	ORAI calcium release-activated calcium modulator 2	0.432395
1555758_a_at	CDKN3	cyclin-dependent kinase inhibitor 3	0.432479
218556_at	ORMDL2	ORM1-like 2 (S. cerevisiae)	0.433396
211968_s_at	HSP90AA1	heat shock protein 90kDa alpha (cytosolic), class A member 1	0.433932
242939_at	TFDP1	transcription factor Dp-1	0.434113
204175_at	ZNF593	zinc finger protein 593	0.435176
212281_s_at	TMEM97	transmembrane protein 97	0.43632
235783_at	MRTO4	mRNA turnover 4 homolog (S. cerevisiae)	0.437245
232184_at	ALS2	amyotrophic lateral sclerosis 2 (juvenile)	0.438433
202589_at	TYMS	thymidylate synthetase	0.438618
228050_at	UTP15	UTP15, U3 small nucleolar ribonucleoprotein, homolog (S. cerevisiae)	0.439336
205768_s_at	SLC27A2	solute carrier family 27 (fatty acid transporter), member 2	0.439675
213302_at	PFAS	phosphoribosylformylglycinamidine synthase	0.439708
224913_s_at	TIMM50	translocase of inner mitochondrial membrane 50 homolog (S. cerevisiae)	0.440033
211730_s_at	POLR2L	polymerase (RNA) II (DNA directed) polypeptide L, 7.6kDa	0.440512
226446_at	HES6	hairy and enhancer of split 6 (Drosophila)	0.441114
202483_s_at	RANBP1	RAN binding protein 1	0.442709
215711_s_at	WEE1	WEE1 homolog (S. pombe)	0.443061
212009_s_at	STIP1	stress-induced-phosphoprotein 1	0.443194
222889_at	DCLRE1B	DNA cross-link repair 1B	0.444841
223296_at	SLC25A33	solute carrier family 25, member 33	0.444955
207237_at	KCNA3	potassium voltage-gated channel, shaker-related subfamily, member 3	0.445116
227165_at	SKA3	spindle and kinetochore associated complex subunit 3	0.445144
209706_at	NKX3-1	NK3 homeobox 1	0.446159
201946_s_at	CCT2	chaperonin containing TCP1, subunit 2 (beta)	0.446481
225200_at	DPH3	DPH3, KTI11 homolog (S. cerevisiae)	0.447114
202345_s_at	FABP5	fatty acid binding protein 5 (psoriasis-associated)	0.447569
228603_at	ACTR3	ARP3 actin-related protein 3 homolog (yeast)	0.447944
244764_at	LOC100507198	hypothetical LOC100507198	0.447949
209773_s_at	RRM2	ribonucleotide reductase M2	0.448122
235931_at	FAM119A	family with sequence similarity 119, member A	0.44897
223275_at	PRMT6	protein arginine methyltransferase 6	0.450068
204044_at	QPRT	quinolinate phosphoribosyltransferase	0.450423
226410_at	CTU2	cytosolic thiouridylase subunit 2 homolog (S. pombe)	0.450766
202431_s_at	MYC	v-myc myelocytomatosis viral oncogene homolog (avian)	0.451019
203344_s_at	RBBP8	retinoblastoma binding protein 8	0.451265
224428_s_at	CDCA7	cell division cycle associated 7	0.451447
204766_s_at	NUDT1	nudix (nucleoside diphosphate linked moiety X)-type motif 1	0.451624
207094_at	CXCR1	chemokine (C-X-C motif) receptor 1	0.452092
235296_at	EIF5A2	eukaryotic translation initiation factor 5A2	0.45219
212296_at	PSMD14	proteasome (prosome, macropain) 26S subunit, non-ATPase, 14	0.45269
238821_at	CSTF2	cleavage stimulation factor, 3' pre-RNA, subunit 2, 64kDa	0.453212
212473_s_at	MICAL2	microtubule associated monoxygenase, calponin and LIM domain containing 2	0.453606
1559399_s_at	ZCCHC10	zinc finger, CCHC domain containing 10	0.453694
203190_at	NDUFS8	NADH dehydrogenase (ubiquinone) Fe-S protein 8, 23kDa (NADH-coenzyme Q reductase)	0.453747
204285_s_at	PMAIP1	phorbol-12-myristate-13-acetate-induced protein 1	0.453797
45633_at	GINS3	GINS complex subunit 3 (Psf3 homolog)	0.454064
228355_s_at	NDUFAF2	NADH dehydrogenase (ubiquinone) 1 alpha subcomplex, assembly factor 2	0.455802
219709_x_at	FAM173A	family with sequence similarity 173, member A	0.456176
202314_at	CYP51A1	cytochrome P450, family 51, subfamily A, polypeptide 1	0.456901
222270_at	SMEK2	SMEK homolog 2, suppressor of mek1 (Dictyostelium)	0.457129
201516_at	SRM	spermidine synthase	0.457205
226319_s_at	THOC4	THO complex 4	0.458725
204768_s_at	FEN1	flap structure-specific endonuclease 1	0.45925
227670_at	ZNF75A	zinc finger protein 75a	0.459631
228449_at	MORC2-AS1	MORC2 antisense RNA 1 (non-protein coding)	0.459809
218886_at	PAK1IP1	PAK1 interacting protein 1	0.460247
216952_s_at	LMNB2	lamin B2	0.460257
202691_at	SNRPD1	small nuclear ribonucleoprotein D1 polypeptide 16kDa	0.460782
242625_at	RSAD2	radical S-adenosyl methionine domain containing 2	0.461189
209971_x_at	AIMP2	aminoacyl tRNA synthetase complex-interacting multifunctional protein 2	0.462326
213119_at	SLC36A1	solute carrier family 36 (proton/amino acid symporter), member 1	0.462508
218512_at	WDR12	WD repeat domain 12	0.462524
202188_at	NUP93	nucleoporin 93kDa	0.462628
222622_at	PGP	phosphoglycolate phosphatase	0.463358
218701_at	LACTB2	lactamase, beta 2	0.463431
213476_x_at	TUBB3	tubulin, beta 3	0.463441
238762_at	MTHFD2L	methylenetetrahydrofolate dehydrogenase (NADP+ dependent) 2-like	0.463676
225158_at	GFM1	G elongation factor, mitochondrial 1	0.464114
223758_s_at	GTF2H2	general transcription factor IIH, polypeptide 2, 44kDa	0.46456
208962_s_at	FADS1	fatty acid desaturase 1	0.465275
219006_at	NDUFAF4	NADH dehydrogenase (ubiquinone) 1 alpha subcomplex, assembly factor 4	0.465472
202108_at	PEPD	peptidase D	0.465598
200660_at	S100A11	S100 calcium binding protein A11	0.465745
201489_at	PPIF	peptidylprolyl isomerase F	0.466205
209666_s_at	CHUK	conserved helix-loop-helix ubiquitous kinase	0.466776
210125_s_at	BANF1	barrier to autointegration factor 1	0.466971
1555736_a_at	AGTRAP	angiotensin II receptor-associated protein	0.467051
202532_s_at	DHFR	dihydrofolate reductase	0.46736
201199_s_at	PSMD1	proteasome (prosome, macropain) 26S subunit, non-ATPase, 1	0.46804
218488_at	EIF2B3	eukaryotic translation initiation factor 2B, subunit 3 gamma, 58kDa	0.468148
233970_s_at	TRMT6	tRNA methyltransferase 6 homolog (S. cerevisiae)	0.468222
203022_at	RNASEH2A	ribonuclease H2, subunit A	0.468836
208955_at	DUT	deoxyuridine triphosphatase	0.469279
218486_at	KLF11	Kruppel-like factor 11	0.469971
212186_at	ACACA	acetyl-CoA carboxylase alpha	0.470189
209671_x_at	TRAC	T cell receptor alpha constant	0.470731
1559051_s_at	MB21D1	Mab-21 domain containing 1	0.470812
213092_x_at	DNAJC9	DnaJ (Hsp40) homolog, subfamily C, member 9	0.471043
209608_s_at	ACAT2	acetyl-CoA acetyltransferase 2	0.471176
226860_at	TMEM19	transmembrane protein 19	0.471543
228083_at	CACNA2D4	calcium channel, voltage-dependent, alpha 2/delta subunit 4	0.471659
211953_s_at	IPO5	importin 5	0.471734
225979_at	PLEKHG2	pleckstrin homology domain containing, family G (with RhoGef domain) member 2	0.472401
212858_at	PAQR4	progestin and adipoQ receptor family member IV	0.47317
203921_at	CHST2	carbohydrate (N-acetylglucosamine-6-O) sulfotransferase 2	0.473204
218551_at	MIIP	migration and invasion inhibitory protein	0.473266
214501_s_at	H2AFY	H2A histone family, member Y	0.47361
209344_at	TPM4	tropomyosin 4	0.473844
200790_at	ODC1	ornithine decarboxylase 1	0.473885
36936_at	TSTA3	tissue specific transplantation antigen P35B	0.474648
235122_at	HIVEP3	human immunodeficiency virus type I enhancer binding protein 3	0.475124
201421_s_at	WDR77	WD repeat domain 77	0.475867
204441_s_at	POLA2	polymerase (DNA directed), alpha 2 (70kD subunit)	0.475996
216836_s_at	ERBB2	v-erb-b2 erythroblastic leukemia viral oncogene homolog 2, neuro/glioblastoma derived oncogene homolog (avian)	0.476407
202070_s_at	IDH3A	isocitrate dehydrogenase 3 (NAD+) alpha	0.476757
222530_s_at	MKKS	McKusick-Kaufman syndrome	0.477007
204033_at	TRIP13	thyroid hormone receptor interactor 13	0.47721
226770_at	MAGI3	membrane associated guanylate kinase, WW and PDZ domain containing 3	0.477405
201326_at	CCT6A	chaperonin containing TCP1, subunit 6A (zeta 1)	0.478705
212828_at	SYNJ2	synaptojanin 2	0.478797
203046_s_at	TIMELESS	timeless homolog (Drosophila)	0.478965
210793_s_at	NUP98	nucleoporin 98kDa	0.478996
203696_s_at	RFC2	replication factor C (activator 1) 2, 40kDa	0.479679
201555_at	MCM3	minichromosome maintenance complex component 3	0.479803
212187_x_at	PTGDS	prostaglandin D2 synthase 21kDa (brain)	0.480041
226308_at	HAUS8	HAUS augmin-like complex, subunit 8	0.481642
210469_at	DLG5	discs, large homolog 5 (Drosophila)	0.482121
224856_at	FKBP5	FK506 binding protein 5	0.482326
226611_s_at	CENPV	centromere protein V	0.482376
200727_s_at	ACTR2	ARP2 actin-related protein 2 homolog (yeast)	0.482795
211583_x_at	NCR3	natural cytotoxicity triggering receptor 3	0.483295
201631_s_at	IER3	immediate early response 3	0.483789
244132_x_at	ZNF518A	Zinc finger protein 518A	0.48427
242317_at	HIGD1A	HIG1 hypoxia inducible domain family, member 1A	0.48439
213726_x_at	TUBB2C	tubulin, beta 2C	0.484694
226037_s_at	TAF9B	TAF9B RNA polymerase II, TATA box binding protein (TBP)-associated factor, 31kDa	0.48515
218866_s_at	POLR3K	polymerase (RNA) III (DNA directed) polypeptide K, 12.3 kDa	0.485305
201202_at	PCNA	proliferating cell nuclear antigen	0.48554
208029_s_at	LAPTM4B	lysosomal protein transmembrane 4 beta	0.486171
208433_s_at	LRP8	low density lipoprotein receptor-related protein 8, apolipoprotein e receptor	0.486333
205733_at	BLM	Bloom syndrome, RecQ helicase-like	0.486372
225400_at	TSEN15	tRNA splicing endonuclease 15 homolog (S. cerevisiae)	0.486558
203975_s_at	CHAF1A	chromatin assembly factor 1, subunit A (p150)	0.486819
225680_at	LRWD1	leucine-rich repeats and WD repeat domain containing 1	0.486856
228062_at	NAP1L5	nucleosome assembly protein 1-like 5	0.487053
230511_at	CREM	cAMP responsive element modulator	0.487109
202540_s_at	HMGCR	3-hydroxy-3-methylglutaryl-CoA reductase	0.487673
205099_s_at	CCR1	chemokine (C-C motif) receptor 1	0.488028
218118_s_at	TIMM23	translocase of inner mitochondrial membrane 23 homolog (yeast)	0.488033
212218_s_at	FASN	fatty acid synthase	0.489039
218561_s_at	LYRM4	LYR motif containing 4	0.489302
213203_at	SNAPC5	small nuclear RNA activating complex, polypeptide 5, 19kDa	0.489322
228042_at	ADPRH	ADP-ribosylarginine hydrolase	0.489488
235291_s_at	FLJ32255	hypothetical LOC643977	0.489499
202288_at	MTOR	mechanistic target of rapamycin (serine/threonine kinase)	0.489551
206991_s_at	CCR5	chemokine (C-C motif) receptor 5	0.490192
203646_at	FDX1	ferredoxin 1	0.490773
209246_at	ABCF2	ATP-binding cassette, sub-family F (GCN20), member 2	0.491146
222405_at	PTPLAD1	protein tyrosine phosphatase-like A domain containing 1	0.491589
226241_s_at	MRPL52	mitochondrial ribosomal protein L52	0.491793
219384_s_at	ADAT1	adenosine deaminase, tRNA-specific 1	0.492042
210830_s_at	PON2	paraoxonase 2	0.492072
204905_s_at	EEF1E1	eukaryotic translation elongation factor 1 epsilon 1	0.492319
202071_at	SDC4	syndecan 4	0.492377
221520_s_at	CDCA8	cell division cycle associated 8	0.492427
207891_s_at	HAUS7 /// TREX2	HAUS augmin-like complex, subunit 7 /// three prime repair exonuclease 2	0.492431
227186_s_at	MRPL41	mitochondrial ribosomal protein L41	0.492776
203869_at	USP46	ubiquitin specific peptidase 46	0.49309
217499_x_at	MGC72080	MGC72080 pseudogene	0.493278
203225_s_at	RFK	riboflavin kinase	0.493502
223615_at	ABI3	ABI family, member 3	0.493712
209715_at	CBX5	chromobox homolog 5	0.494424
200769_s_at	MAT2A	methionine adenosyltransferase II, alpha	0.494749
201930_at	MCM6	minichromosome maintenance complex component 6	0.495749
226574_at	PSPC1	paraspeckle component 1	0.495766
223649_s_at	SLC25A39	solute carrier family 25, member 39	0.496206
222606_at	ZWILCH	Zwilch, kinetochore associated, homolog (Drosophila)	0.496227
210001_s_at	SOCS1	suppressor of cytokine signaling 1	0.496327
202958_at	PTPN9	protein tyrosine phosphatase, non-receptor type 9	0.496851
201762_s_at	PSME2	proteasome (prosome, macropain) activator subunit 2 (PA28 beta)	0.497156
208910_s_at	C1QBP	complement component 1, q subcomponent binding protein	0.497318
243916_x_at	UBLCP1	ubiquitin-like domain containing CTD phosphatase 1	0.49735
204533_at	CXCL10	chemokine (C-X-C motif) ligand 10	0.497862
225174_at	DNAJC10	DnaJ (Hsp40) homolog, subfamily C, member 10	0.497868
222902_s_at	DEM1	defects in morphology 1 homolog (S. cerevisiae)	0.49867
217499_x_at	OR7E37P	olfactory receptor, family 7, subfamily E, member 37 pseudogene	0.499185
203931_s_at	MRPL12	mitochondrial ribosomal protein L12	0.499518
208680_at	PRDX1	peroxiredoxin 1	0.499969
1557236_at	APOL6	apolipoprotein L, 6	0.5
201641_at	BST2	bone marrow stromal cell antigen 2	0.5
200984_s_at	CD59	CD59 molecule, complement regulatory protein	0.5
207681_at	CXCR3	chemokine (C-X-C motif) receptor 3	0.5
201422_at	IFI30	interferon, gamma-inducible protein 30	0.5
203411_s_at	LMNA	lamin A/C	0.5
214181_x_at	LST1	leukocyte specific transcript 1	0.5
213372_at	PAQR3	progestin and adipoQ receptor family member III	0.5
230931_at	PLG	plasminogen	0.5
219037_at	RRP15	ribosomal RNA processing 15 homolog (S. cerevisiae)	0.500221
208622_s_at	EZR	ezrin	0.50027
218251_at	MID1IP1	MID1 interacting protein 1 (gastrulation specific G12 homolog (zebrafish))	0.500323
205628_at	PRIM2	primase, DNA, polypeptide 2 (58kDa)	0.500328
203023_at	NOP16	NOP16 nucleolar protein homolog (yeast)	0.501086
232645_at	LOC153684	hypothetical LOC153684	0.50174
200629_at	WARS	tryptophanyl-tRNA synthetase	0.502213
225245_x_at	H2AFJ	H2A histone family, member J	0.502225
203606_at	NDUFS6	NADH dehydrogenase (ubiquinone) Fe-S protein 6, 13kDa (NADH-coenzyme Q reductase)	0.502279
221651_x_at	IGK@ /// IGKC	immunoglobulin kappa locus /// immunoglobulin kappa constant	0.503808
213334_x_at	HAUS7	HAUS augmin-like complex, subunit 7	0.504807
^ NK cells were cultured under normoxic (20% O2) and hypoxic (1% O2) conditions for 16h, and gene expression profiling was then carried out independently by microarray analysis on the RNA purified from three independent preparations. Comparative analysis of gene expression differences between the two experimental conditions was conducted as described in the Materials and Methods. A probe-set ID, …
§Results are expressed as ratio of fold differences between hypoxic and normoxic samples (mean of expression level of three experiments). Transcripts downregulated by ≥2 fold are shown.

## Sheet: Hypo 96 up
Table S1. List of microarray-derived transcripts upregulated in H-NK vs NK cells at 96h^ (continued)
Probe Set ID	Gene Symbol	Gene Title	Fold change
228770_at	GPR146	G protein-coupled receptor 146	25.727
1565358_at	RARA	retinoic acid receptor, alpha	25.146
203570_at	LOXL1	lysyl oxidase-like 1	23.8443
236517_at	MEGF10	multiple EGF-like-domains 10	21.3992
1562403_a_at	SLC8A3	solute carrier family 8 (sodium/calcium exchanger), member 3	18.856
204614_at	SERPINB2	serpin peptidase inhibitor, clade B (ovalbumin), member 2	15.9437
242649_x_at	HMGN2P46	high mobility group nucleosomal binding domain 2 pseudogene 46	14.9016
234350_at	IGLC1	immunoglobulin lambda constant 1 (Mcg marker)	12.5049
47553_at	DFNB31	deafness, autosomal recessive 31	12.374
1560225_at	CNR1	cannabinoid receptor 1 (brain)	12.2473
214834_at	PAR5	Prader-Willi/Angelman syndrome-5	11.6084
1552843_at	SLC26A1	solute carrier family 26 (sulfate transporter), member 1	11.055
202364_at	MXI1	MAX interactor 1	10.7532
200636_s_at	PTPRF	protein tyrosine phosphatase, receptor type, F	10.2738
227168_at	MIAT	myocardial infarction associated transcript (non-protein coding)	10.0697
209072_at	MBP	myelin basic protein	9.46144
236183_at	DYNC1H1	dynein, cytoplasmic 1, heavy chain 1	9.26177
202912_at	ADM	adrenomedullin	9.16269
214748_at	N4BP2L2	NEDD4 binding protein 2-like 2	8.82998
204584_at	L1CAM	L1 cell adhesion molecule	8.70845
221778_at	JHDM1D	jumonji C domain containing histone demethylase 1 homolog D (S. cerevisiae)	8.28112
1562249_at	LOC285965	hypothetical LOC285965	8.2682
219232_s_at	EGLN3	egl nine homolog 3 (C. elegans)	8.26328
201884_at	CEACAM5	carcinoembryonic antigen-related cell adhesion molecule 5	8.23679
230864_at	NIM1	serine/threonine-protein kinase NIM1	8.10793
202219_at	SLC6A8	solute carrier family 6 (neurotransmitter transporter, creatine), member 8	7.97781
204309_at	CYP11A1	cytochrome P450, family 11, subfamily A, polypeptide 1	7.89835
202973_x_at	FAM13A	family with sequence similarity 13, member A	7.57304
214478_at	SPP2	secreted phosphoprotein 2, 24kDa	7.44959
232694_at	ZNF395	zinc finger protein 395	7.38514
240318_at	AFMID	arylformamidase	7.34219
1558447_at	LOC100128439	Hypothetical protein LOC100128439	7.26513
211527_x_at	VEGFA	vascular endothelial growth factor A	7.19694
1558711_at	FAM13AOS	FAM13A opposite strand (non-protein coding)	7.05252
1559413_at	TCP11L2	t-complex 11 (mouse)-like 2	6.76649
1558711_at	FAM13A-AS1	FAM13A antisense RNA 1 (non-protein coding)	6.70677
238659_at	KIAA0141	KIAA0141	6.46772
202859_x_at	IL8	interleukin 8	6.42898
214978_s_at	PPFIA4	protein tyrosine phosphatase, receptor type, f polypeptide (PTPRF), interacting protein (liprin), alpha 4	6.28968
237058_x_at	SLC6A13	solute carrier family 6 (neurotransmitter transporter, GABA), member 13	6.19734
242064_at	SDK2	sidekick homolog 2 (chicken)	6.06886
227271_at	FGF11	fibroblast growth factor 11	6.01595
202718_at	IGFBP2	insulin-like growth factor binding protein 2, 36kDa	5.81303
1565772_at	PAK1	p21 protein (Cdc42/Rac)-activated kinase 1	5.78372
213478_at	KAZ	kazrin	5.77887
201549_x_at	KDM5B	lysine (K)-specific demethylase 5B	5.71733
235095_at	CCDC64B	coiled-coil domain containing 64B	5.71248
1559971_at	BSDC1	BSD domain containing 1	5.68442
219410_at	TMEM45A	transmembrane protein 45A	5.60957
1559921_at	PECAM1	platelet/endothelial cell adhesion molecule	5.50722
235850_at	FAM162A	family with sequence similarity 162, member A	5.36679
223838_at	TSGA10	testis specific, 10	5.29272
205749_at	CYP1A1	cytochrome P450, family 1, subfamily A, polypeptide 1	5.20653
228483_s_at	TAF9B	TAF9B RNA polymerase II, TATA box binding protein (TBP)-associated factor, 31kDa	5.15285
223866_at	ARMC2	armadillo repeat containing 2	5.04379
221986_s_at	KLHL24	kelch-like 24 (Drosophila)	5.0401
1564463_at	LOC100499221	hypothetical LOC100499221	4.99863
1558565_at	AKNA	AT-hook transcription factor	4.97571
232693_s_at	FBXO16 /// ZNF395	F-box protein 16 /// zinc finger protein 395	4.95077
224548_at	HES7	hairy and enhancer of split 7 (Drosophila)	4.88782
240258_at	ENO1	enolase 1, (alpha)	4.86357
221748_s_at	TNS1	tensin 1	4.84655
228758_at	BCL6	B-cell CLL/lymphoma 6	4.80652
1558365_at	PGK1	phosphoglycerate kinase 1	4.68996
230710_at	LOC100506211	hypothetical LOC100506211	4.68171
230710_at	MIR210HG	MIR210 host gene (non-protein coding)	4.67194
242517_at	KISS1R	KISS1 receptor	4.65598
1552280_at	TIMD4	T-cell immunoglobulin and mucin domain containing 4	4.56812
228499_at	PFKFB4	6-phosphofructo-2-kinase/fructose-2,6-biphosphatase 4	4.56776
201466_s_at	JUN	jun proto-oncogene	4.56752
227868_at	LOC154761	hypothetical LOC154761	4.56293
203563_at	AFAP1	actin filament associated protein 1	4.55741
206084_at	PTPRR	protein tyrosine phosphatase, receptor type, R	4.52428
230930_at	LOC338620	hypothetical protein LOC338620	4.30772
1555007_s_at	WDR66	WD repeat domain 66	4.27939
200632_s_at	NDRG1	N-myc downstream regulated 1	4.24882
215071_s_at	HIST1H2AC	histone cluster 1, H2ac	4.24432
235975_at	MTO1	mitochondrial translation optimization 1 homolog (S. cerevisiae)	4.23691
201849_at	BNIP3	BCL2/adenovirus E1B 19kDa interacting protein 3	4.19581
226431_at	FAM117B	family with sequence similarity 117, member B	4.16147
202449_s_at	RXRA	retinoid X receptor, alpha	4.15084
223740_at	NCRNA00241	non-protein coding RNA 241	4.11861
226587_at	SNRPN	small nuclear ribonucleoprotein polypeptide N	4.05785
230250_at	PTPRB	protein tyrosine phosphatase, receptor type, B	4.05165
1569453_a_at	LOC692247	hypothetical locus LOC692247	3.98809
208498_s_at	AMY1A /// AMY1B /// AMY1C /// AMY2A /// AMY2B	amylase, alpha 1A (salivary) /// amylase, alpha 1B (salivary) /// amylase, alpha 1C (salivary) /// amylase, alpha 2A (pancreatic) /// amylase, alpha 2B (pancreatic)	3.9557
244751_at	PCP2	Purkinje cell protein 2	3.9506
223740_at	AGPAT4-IT1	AGPAT4 intronic transcript 1 (non-protein coding)	3.92587
225342_at	AK4	adenylate kinase 4	3.91865
225293_at	COL27A1	collagen, type XXVII, alpha 1	3.9165
228549_at	TMEM63A	transmembrane protein 63A	3.91496
1569960_at	BRD7P3	bromodomain containing 7 pseudogene 3	3.90323
231093_at	FCRL3	Fc receptor-like 3	3.86288
214030_at	CRYBG3	beta-gamma crystallin domain containing 3	3.86047
235948_at	RIMKLA	ribosomal modification protein rimK-like family member A	3.83749
1564027_a_at	FAM115C	family with sequence similarity 115, member C	3.79926
220161_s_at	EPB41L4B	erythrocyte membrane protein band 4.1 like 4B	3.78396
232967_at	XPA	Xeroderma pigmentosum, complementation group A	3.7801
218274_s_at	ANKZF1	ankyrin repeat and zinc finger domain containing 1	3.78
244889_at	LOC388210	apolipophorins-like	3.77963
202464_s_at	PFKFB3	6-phosphofructo-2-kinase/fructose-2,6-biphosphatase 3	3.73389
216834_at	RGS1	regulator of G-protein signaling 1	3.7219
230612_at	WDR73	WD repeat domain 73	3.70202
216236_s_at	SLC2A14 /// SLC2A3	solute carrier family 2 (facilitated glucose transporter), member 14 /// solute carrier family 2 (facilitated glucose transporter), member 3	3.66184
219693_at	AGPAT4	1-acylglycerol-3-phosphate O-acyltransferase 4 (lysophosphatidic acid acyltransferase, delta)	3.65832
216748_at	PYHIN1	pyrin and HIN domain family, member 1	3.65263
238257_at	MLLT10	myeloid/lymphoid or mixed-lineage leukemia (trithorax homolog, Drosophila); translocated to, 10	3.64136
212689_s_at	KDM3A	lysine (K)-specific demethylase 3A	3.60847
1554452_a_at	HILPDA	hypoxia inducible lipid droplet-associated	3.59072
205092_x_at	ZBTB1	zinc finger and BTB domain containing 1	3.55974
235561_at	TXNL1	thioredoxin-like 1	3.55117
211661_x_at	PTAFR	platelet-activating factor receptor	3.53463
222662_at	PPP1R3B	protein phosphatase 1, regulatory (inhibitor) subunit 3B	3.51579
213479_at	NPTX2	neuronal pentraxin II	3.51131
207543_s_at	P4HA1	prolyl 4-hydroxylase, alpha polypeptide I	3.50594
235857_at	KCTD11	potassium channel tetramerisation domain containing 11	3.50103
221974_at	IPW	imprinted in Prader-Willi syndrome (non-protein coding)	3.4507
229762_at	FAM200A	family with sequence similarity 200, member A	3.43969
222067_x_at	HIST1H2BD	histone cluster 1, H2bd	3.43283
243179_at	LOC100130360	Hypothetical LOC100130360	3.43091
202185_at	PLOD3	procollagen-lysine, 2-oxoglutarate 5-dioxygenase 3	3.41553
230178_s_at	ELP2	elongation protein 2 homolog (S. cerevisiae)	3.39832
220703_at	IDI2-AS1	IDI2 antisense RNA 1 (non-protein coding)	3.37766
232077_s_at	YPEL3	yippee-like 3 (Drosophila)	3.3602
222248_s_at	SIRT4	sirtuin 4	3.32095
202497_x_at	SLC2A3	solute carrier family 2 (facilitated glucose transporter), member 3	3.29868
201313_at	ENO2	enolase 2 (gamma, neuronal)	3.29549
221103_s_at	WDR52	WD repeat domain 52	3.2903
221756_at	PIK3IP1	phosphoinositide-3-kinase interacting protein 1	3.28502
1565759_at	RPL13	ribosomal protein L13	3.26988
244716_x_at	TMIGD2	transmembrane and immunoglobulin domain containing 2	3.26839
232720_at	LINGO2	leucine rich repeat and Ig domain containing 2	3.20173
219622_at	RAB20	RAB20, member RAS oncogene family	3.18475
238456_at	LOC100289230	hypothetical LOC100289230	3.18312
213530_at	RAB3GAP1	RAB3 GTPase activating protein subunit 1 (catalytic)	3.1827
224314_s_at	EGLN1	egl nine homolog 1 (C. elegans)	3.17195
215318_at	N4BP2L2-IT	N4BP2L2 intronic transcript (non-protein coding)	3.16605
221902_at	GPR153	G protein-coupled receptor 153	3.15461
213793_s_at	HOMER1	homer homolog 1 (Drosophila)	3.14605
236583_at	GIMAP1	GTPase, IMAP family member 1	3.13468
243880_at	GOSR2	Golgi SNAP receptor complex member 2	3.12691
212286_at	ANKRD12	ankyrin repeat domain 12	3.11284
211696_x_at	HBB	hemoglobin, beta	3.08933
242852_at	LOC285147	hypothetical protein LOC285147	3.08365
235699_at	REM2	RAS (RAD and GEM)-like GTP binding 2	3.08275
205054_at	NEB	nebulin	3.0758
228416_at	ACVR2A	activin A receptor, type IIA	3.07434
225330_at	IGF1R	insulin-like growth factor 1 receptor	3.06835
239082_at	FZD3	frizzled homolog 3 (Drosophila)	3.06308
229932_at	RNF181	ring finger protein 181	3.03966
202388_at	RGS2	regulator of G-protein signaling 2, 24kDa	3.03917
220929_at	GALNT8	UDP-N-acetyl-alpha-D-galactosamine:polypeptide N-acetylgalactosaminyltransferase 8 (GalNAc-T8)	3.03476
211649_x_at	IGHA1 /// IGHG1 /// IGHM	immunoglobulin heavy constant alpha 1 /// immunoglobulin heavy constant gamma 1 (G1m marker) /// immunoglobulin heavy constant mu	3.03319
242674_at	EIF4E	eukaryotic translation initiation factor 4E	3.03164
1564435_a_at	KRT72	keratin 72	2.99995
227345_at	TNFRSF10D	tumor necrosis factor receptor superfamily, member 10d, decoy with truncated death domain	2.99579
237510_at	MYNN	myoneurin	2.98916
229291_at	RBM15	RNA binding motif protein 15	2.98428
204243_at	RLF	rearranged L-myc fusion	2.97411
1555878_at	RPS24	Ribosomal protein S24	2.94729
201536_at	DUSP3	dual specificity phosphatase 3	2.93906
208078_s_at	SIK1	salt-inducible kinase 1	2.93802
221478_at	BNIP3L	BCL2/adenovirus E1B 19kDa interacting protein 3-like	2.93105
215616_s_at	KDM4B	lysine (K)-specific demethylase 4B	2.92726
202934_at	HK2	hexokinase 2	2.92583
203232_s_at	ATXN1	ataxin 1	2.92516
221833_at	LONP2	Lon peptidase 2, peroxisomal	2.92314
205839_s_at	BZRAP1	benzodiazapine receptor (peripheral) associated protein 1	2.92148
222139_at	KIAA1466	KIAA1466 gene	2.91372
209348_s_at	MAF	v-maf musculoaponeurotic fibrosarcoma oncogene homolog (avian)	2.90562
226258_at	AMN1	antagonist of mitotic exit network 1 homolog (S. cerevisiae)	2.90317
201110_s_at	THBS1	thrombospondin 1	2.89701
209122_at	PLIN2	perilipin 2	2.87459
213627_at	MAGED2	melanoma antigen family D, 2	2.8739
228188_at	FOSL2	FOS-like antigen 2	2.8718
203020_at	RABGAP1L	RAB GTPase activating protein 1-like	2.8689
224767_at	RPL37	ribosomal protein L37	2.86119
219317_at	POLI	polymerase (DNA directed) iota	2.85909
226679_at	SLC26A11	solute carrier family 26, member 11	2.85774
202815_s_at	HEXIM1	hexamethylene bis-acetamide inducible 1	2.85749
1569369_at	ZFYVE28	zinc finger, FYVE domain containing 28	2.85217
207606_s_at	ARHGAP12	Rho GTPase activating protein 12	2.84827
200965_s_at	ABLIM1	actin binding LIM protein 1	2.83457
1555871_at	TTC28-AS1	TTC28 antisense RNA 1 (non-protein coding)	2.83294
210373_at	NPRL2	nitrogen permease regulator-like 2 (S. cerevisiae)	2.82182
220293_at	CATSPERB	cation channel, sperm-associated, beta	2.82038
203313_s_at	TGIF1	TGFB-induced factor homeobox 1	2.81834
231008_at	UNC5CL	unc-5 homolog C (C. elegans)-like	2.81667
212366_at	ZNF292	zinc finger protein 292	2.81156
226452_at	PDK1	pyruvate dehydrogenase kinase, isozyme 1	2.80208
1557945_at	TCTE3	T-complex-associated-testis-expressed 3	2.78457
232562_at	OTUD7A	OTU domain containing 7A	2.77846
1558965_at	PHF21A	PHD finger protein 21A	2.77834
202733_at	P4HA2	prolyl 4-hydroxylase, alpha polypeptide II	2.77274
226218_at	IL7R	interleukin 7 receptor	2.76603
214148_at	LOC100507424	hypothetical LOC100507424	2.76501
241741_at	CRLS1	cardiolipin synthase 1	2.76481
1553227_s_at	BRWD1	bromodomain and WD repeat domain containing 1	2.76386
1553599_a_at	SYCP3	synaptonemal complex protein 3	2.76282
41386_i_at	KDM6B	lysine (K)-specific demethylase 6B	2.75211
225955_at	METRNL	meteorin, glial cell differentiation regulator-like	2.75093
222286_at	SNAPC3	small nuclear RNA activating complex, polypeptide 3, 50kDa	2.7483
215211_at	RRN3P1	RNA polymerase I transcription factor homolog (S. cerevisiae) pseudogene 1	2.74697
222139_at	ERV3-2	endogenous retrovirus group 3, member 2	2.74368
214861_at	KDM4C	lysine (K)-specific demethylase 4C	2.73695
222058_at	RNF130	ring finger protein 130	2.73262
41397_at	ZNF821	zinc finger protein 821	2.73
205462_s_at	HPCAL1	hippocalcin-like 1	2.72851
222073_at	COL4A3	collagen, type IV, alpha 3 (Goodpasture antigen)	2.72586
211600_at	PTPRO	protein tyrosine phosphatase, receptor type, O	2.72482
235593_at	ZEB2	zinc finger E-box binding homeobox 2	2.71607
239146_at	CLDND1	claudin domain containing 1	2.70951
242023_at	ABHD4	abhydrolase domain containing 4	2.70285
230931_at	PLG	plasminogen	2.69972
205451_at	FOXO4	forkhead box O4	2.69471
239944_at	LOC100505656	hypothetical LOC100505656	2.69093
203249_at	EZH1	enhancer of zeste homolog 1 (Drosophila)	2.69089
238454_at	ZNF540	zinc finger protein 540	2.68796
200962_at	RPL31	ribosomal protein L31	2.68748
216971_s_at	PLEC	plectin	2.68722
203192_at	ABCB6	ATP-binding cassette, sub-family B (MDR/TAP), member 6	2.68677
230083_at	USP53	ubiquitin specific peptidase 53	2.67319
210424_s_at	GOLGA8A /// GOLGA8B	golgin A8 family, member A /// golgin A8 family, member B	2.67056
238545_at	BRD7	Bromodomain containing 7	2.6611
214415_at	PLGLB1 /// PLGLB2	plasminogen-like B1 /// plasminogen-like B2	2.65663
220399_at	LINC00115	long intergenic non-protein coding RNA 115	2.64501
232579_at	LOC100134229	hypothetical LOC100134229	2.64432
221214_s_at	NELF	nasal embryonic LHRH factor	2.63884
210778_s_at	MXD4	MAX dimerization protein 4	2.63573
218180_s_at	EPS8L2	EPS8-like 2	2.63496
218362_s_at	DIS3	DIS3 mitotic control homolog (S. cerevisiae)	2.62248
202856_s_at	SLC16A3	solute carrier family 16, member 3 (monocarboxylic acid transporter 4)	2.62019
215349_at	BTBD18	BTB (POZ) domain containing 18	2.61826
203706_s_at	FZD7	frizzled family receptor 7	2.61747
1564139_at	LOC144571	hypothetical LOC144571	2.61553
219305_x_at	FBXO2	F-box protein 2	2.61366
226512_at	ZMYM2	zinc finger, MYM-type 2	2.61324
228843_at	ARL10	ADP-ribosylation factor-like 10	2.61026
225842_at	PHLDA1	pleckstrin homology-like domain, family A, member 1	2.61
235514_at	ASPRV1	aspartic peptidase, retroviral-like 1	2.60973
227969_at	LOC400960	hypothetical LOC400960	2.60529
203280_at	SAFB2	scaffold attachment factor B2	2.60141
209566_at	INSIG2	insulin induced gene 2	2.60107
238076_at	GATAD2B	GATA zinc finger domain containing 2B	2.59687
213164_at	SLC5A3	solute carrier family 5 (sodium/myo-inositol cotransporter), member 3	2.59654
228702_at	FLJ43663	hypothetical LOC378805	2.59639
238846_at	TNFRSF11A	tumor necrosis factor receptor superfamily, member 11a, NFKB activator	2.59626
228891_at	SEMA4D	sema domain, immunoglobulin domain (Ig), transmembrane domain (TM) and short cytoplasmic domain, (semaphorin) 4D	2.5948
231944_at	ERO1LB	ERO1-like beta (S. cerevisiae)	2.58569
232681_at	PSIP1	PC4 and SFRS1 interacting protein 1	2.5812
212427_at	KIAA0368	KIAA0368	2.57991
228081_at	CCNG2	cyclin G2	2.57817
223327_x_at	LOC727751 /// LOC727849 /// LOC80154	hypothetical LOC727751 /// golgin A2 pseudogene /// hypothetical LOC80154	2.57643
1567032_s_at	ZNF160	zinc finger protein 160	2.57303
223802_s_at	RBBP6	retinoblastoma binding protein 6	2.57171
224489_at	KIAA1267 /// LOC100294337	KIAA1267 /// hypothetical LOC100294337	2.57079
204085_s_at	CLN5	ceroid-lipofuscinosis, neuronal 5	2.56531
207734_at	LAX1	lymphocyte transmembrane adaptor 1	2.56301
234989_at	NEAT1	nuclear paraspeckle assembly transcript 1 (non-protein coding)	2.55491
222566_at	SUV420H1	suppressor of variegation 4-20 homolog 1 (Drosophila)	2.54629
202459_s_at	LPIN2	lipin 2	2.54432
220336_s_at	GP6	glycoprotein VI (platelet)	2.53468
225557_at	CSRNP1	cysteine-serine-rich nuclear protein 1	2.53448
204083_s_at	TPM2	tropomyosin 2 (beta)	2.53217
205198_s_at	ATP7A	ATPase, Cu++ transporting, alpha polypeptide	2.5321
218368_s_at	TNFRSF12A	tumor necrosis factor receptor superfamily, member 12A	2.53146
232873_at	ZNF33A	zinc finger protein 33A	2.53007
240430_at	KCMF1	potassium channel modulatory factor 1	2.52878
220471_s_at	MYCT1	myc target 1	2.52578
236232_at	STX4	Syntaxin 4	2.52172
229908_s_at	UNKL	unkempt homolog (Drosophila)-like	2.51175
209782_s_at	DBP	D site of albumin promoter (albumin D-box) binding protein	2.50821
236704_at	LOC100505971	hypothetical LOC100505971	2.50768
1559580_at	LRRC39	leucine rich repeat containing 39	2.50654
1558279_a_at	KDSR	3-ketodihydrosphingosine reductase	2.50306
227020_at	YPEL2	yippee-like 2 (Drosophila)	2.49639
209403_at	TBC1D3 /// TBC1D3C /// TBC1D3F /// TBC1D3H	TBC1 domain family, member 3 /// TBC1 domain family, member 3C /// TBC1 domain family, member 3F /// TBC1 domain family, member 3H	2.49295
229001_at	PPP1R3E	protein phosphatase 1, regulatory (inhibitor) subunit 3E	2.49173
205493_s_at	DPYSL4	dihydropyrimidinase-like 4	2.4907
228923_at	S100A6	S100 calcium binding protein A6	2.4849
225768_at	NR1D2	nuclear receptor subfamily 1, group D, member 2	2.48193
233210_at	FLJ12120	hypothetical LOC388439	2.4774
242463_x_at	ZNF600	zinc finger protein 600	2.47689
222357_at	ZBTB20	zinc finger and BTB domain containing 20	2.47604
240432_x_at	KLF7	Kruppel-like factor 7 (ubiquitous)	2.47075
240265_at	TRAF3IP3	TRAF3 interacting protein 3	2.46893
207987_s_at	GNRH1	gonadotropin-releasing hormone 1 (luteinizing-releasing hormone)	2.46331
212731_at	ANKRD46	ankyrin repeat domain 46	2.46242
213776_at	LOC157562	hypothetical protein LOC157562	2.45792
1568857_a_at	NBR1	neighbor of BRCA1 gene 1	2.45685
228864_at	ZNF653	zinc finger protein 653	2.45407
231166_at	GPR155	G protein-coupled receptor 155	2.44988
201369_s_at	ZFP36L2	zinc finger protein 36, C3H type-like 2	2.44753
229317_at	KPNA5	karyopherin alpha 5 (importin alpha 6)	2.4463
1557145_at	STK38	Serine/threonine kinase 38	2.44242
1568934_at	CX3CR1	chemokine (C-X3-C motif) receptor 1	2.43938
227775_at	CELF6	CUGBP, Elav-like family member 6	2.43553
241384_x_at	GK5	glycerol kinase 5 (putative)	2.43349
1554637_a_at	CBFA2T2	core-binding factor, runt domain, alpha subunit 2; translocated to, 2	2.42597
213296_at	RER1	RER1 retention in endoplasmic reticulum 1 homolog (S. cerevisiae)	2.421
228426_at	CLEC2D	C-type lectin domain family 2, member D	2.41669
215233_at	JMJD6	jumonji domain containing 6	2.41363
239762_at	LOC286437	hypothetical protein LOC286437	2.40984
209034_at	PNRC1	proline-rich nuclear receptor coactivator 1	2.40305
228962_at	PDE4D	phosphodiesterase 4D, cAMP-specific	2.40091
1558290_a_at	PVT1	Pvt1 oncogene (non-protein coding)	2.40002
230403_at	RFX3	regulatory factor X, 3 (influences HLA class II expression)	2.39568
229705_at	PIK3C3	phosphoinositide-3-kinase, class 3	2.39154
1552320_a_at	CCDC65	coiled-coil domain containing 65	2.39118
235482_at	PCBP1-AS1	PCBP1 antisense RNA 1 (non-protein coding)	2.39088
213178_s_at	MAPK8IP3	mitogen-activated protein kinase 8 interacting protein 3	2.38655
211974_x_at	RBPJ	recombination signal binding protein for immunoglobulin kappa J region	2.38461
230526_at	LOC100131096	hypothetical LOC100131096	2.3796
239243_at	ZNF638	zinc finger protein 638	2.37842
228722_at	PRMT2	protein arginine methyltransferase 2	2.37682
234923_at	RALGAPA1	Ral GTPase activating protein, alpha subunit 1 (catalytic)	2.37484
223199_at	MKNK2	MAP kinase interacting serine/threonine kinase 2	2.37478
238096_at	LOC284023	hypothetical LOC284023	2.37312
207686_s_at	CASP8	caspase 8, apoptosis-related cysteine peptidase	2.37152
241370_at	LOC286052	hypothetical protein LOC286052	2.3712
1552790_a_at	SEC62	SEC62 homolog (S. cerevisiae)	2.36557
209770_at	BTN3A1	butyrophilin, subfamily 3, member A1	2.35904
215967_s_at	LY9	lymphocyte antigen 9	2.35823
228754_at	SLC6A6	solute carrier family 6 (neurotransmitter transporter, taurine), member 6	2.35709
218380_at	LOC728392 /// NLRP1	hypothetical protein LOC728392 /// NLR family, pyrin domain containing 1	2.35499
214691_x_at	FAM63B	family with sequence similarity 63, member B	2.35458
213212_x_at	GOLGA6L5 /// GOLGA6L9	golgin A6 family-like 5 (pseudogene) /// golgin A6 family-like 9	2.34253
233308_at	COPB1	Coatomer protein complex, subunit beta 1	2.33964
211458_s_at	GABARAPL1 /// GABARAPL3	GABA(A) receptor-associated protein like 1 /// GABA(A) receptors associated protein like 3, pseudogene	2.3379
226249_at	SNX30	sorting nexin family member 30	2.33665
227917_at	FAM85A	family with sequence similarity 85, member A	2.33607
1558770_a_at	PIK3R6	phosphoinositide-3-kinase, regulatory subunit 6	2.33589
203420_at	FAM8A1	family with sequence similarity 8, member A1	2.33314
208741_at	SAP18	Sin3A-associated protein, 18kDa	2.33235
225845_at	ZBTB44	zinc finger and BTB domain containing 44	2.32758
214177_s_at	PBXIP1	pre-B-cell leukemia homeobox interacting protein 1	2.32745
203282_at	GBE1	glucan (1,4-alpha-), branching enzyme 1	2.32518
218592_s_at	CECR5	cat eye syndrome chromosome region, candidate 5	2.32509
208308_s_at	GPI	glucose-6-phosphate isomerase	2.32484
229437_at	MIR155HG	MIR155 host gene (non-protein coding)	2.32304
212179_at	SFRS18	splicing factor, arginine/serine-rich 18	2.31993
227247_at	PLEKHA8	pleckstrin homology domain containing, family A (phosphoinositide binding specific) member 8	2.3187
202679_at	NPC1	Niemann-Pick disease, type C1	2.31746
230120_s_at	PLGLB2	plasminogen-like B2	2.31242
241348_at	ZNF654	zinc finger protein 654	2.31214
212179_at	PNISR	PNN-interacting serine/arginine-rich protein	2.30965
228370_at	LOC100506948	hypothetical LOC100506948	2.30614
215670_s_at	SCAND2	SCAN domain containing 2 pseudogene	2.30501
208935_s_at	LGALS8	lectin, galactoside-binding, soluble, 8	2.30387
204992_s_at	PFN2	profilin 2	2.30196
224984_at	NFAT5	nuclear factor of activated T-cells 5, tonicity-responsive	2.29882
229215_at	ASCL2	achaete-scute complex homolog 2 (Drosophila)	2.29794
221769_at	SPSB3	splA/ryanodine receptor domain and SOCS box containing 3	2.29743
1559018_at	PTPRE	protein tyrosine phosphatase, receptor type, E	2.29713
234297_at	RGS8 /// SDHAP3	Regulator of G-protein signaling 8 /// Succinate dehydrogenase complex, subunit A, flavoprotein pseudogene 3	2.29684
214755_at	UAP1L1	UDP-N-acteylglucosamine pyrophosphorylase 1-like 1	2.29438
230821_at	ZNF148	zinc finger protein 148	2.29264
239043_at	ZNF404	zinc finger protein 404	2.29204
205539_at	AVIL	advillin	2.292
218829_s_at	CHD7	chromodomain helicase DNA binding protein 7	2.28969
231854_at	PIK3CA	phosphoinositide-3-kinase, catalytic, alpha polypeptide	2.28838
214620_x_at	PAM	peptidylglycine alpha-amidating monooxygenase	2.28797
232336_at	ZSWIM5	zinc finger, SWIM-type containing 5	2.28604
206580_s_at	EFEMP2	EGF-containing fibulin-like extracellular matrix protein 2	2.28414
209102_s_at	HBP1	HMG-box transcription factor 1	2.2764
212914_at	CBX7	chromobox homolog 7	2.27237
225886_at	DDX5	DEAD (Asp-Glu-Ala-Asp) box polypeptide 5	2.27191
218378_s_at	PRKRIP1	PRKR interacting protein 1 (IL11 inducible)	2.27034
1568594_s_at	TRIM52	tripartite motif-containing 52	2.26961
227449_at	EPHA4	EPH receptor A4	2.26349
205372_at	PLAG1	pleiomorphic adenoma gene 1	2.26019
207980_s_at	CITED2	Cbp/p300-interacting transactivator, with Glu/Asp-rich carboxy-terminal domain, 2	2.25456
231260_at	LOC386758	hypothetical LOC386758	2.25089
228220_at	FCHO2	FCH domain only 2	2.24709
209050_s_at	RALGDS	ral guanine nucleotide dissociation stimulator	2.24698
1556750_at	LOC153577	hypothetical protein LOC153577	2.24633
202842_s_at	DNAJB9	DnaJ (Hsp40) homolog, subfamily B, member 9	2.2444
204499_at	AGTPBP1	ATP/GTP binding protein 1	2.24401
201008_s_at	TXNIP	thioredoxin interacting protein	2.24276
224897_at	WDR26	WD repeat domain 26	2.24177
229958_at	CLN8	ceroid-lipofuscinosis, neuronal 8 (epilepsy, progressive with mental retardation)	2.23969
213082_s_at	SLC35D2	solute carrier family 35, member D2	2.2393
226986_at	WIPI2	WD repeat domain, phosphoinositide interacting 2	2.23834
225704_at	FBRSL1	fibrosin-like 1	2.23825
229454_at	BCLAF1	BCL2-associated transcription factor 1	2.23528
218204_s_at	FYCO1	FYVE and coiled-coil domain containing 1	2.23196
220917_s_at	WDR19	WD repeat domain 19	2.22893
215242_at	PIGC	phosphatidylinositol glycan anchor biosynthesis, class C	2.22796
208216_at	DLX4	distal-less homeobox 4	2.22686
238551_at	FUT11	fucosyltransferase 11 (alpha (1,3) fucosyltransferase)	2.22621
212636_at	QKI	quaking homolog, KH domain RNA binding (mouse)	2.22476
238987_at	B4GALT1	UDP-Gal:betaGlcNAc beta 1,4- galactosyltransferase, polypeptide 1	2.2243
209822_s_at	VLDLR	very low density lipoprotein receptor	2.22362
205714_s_at	ZMYND10	zinc finger, MYND-type containing 10	2.221
224919_at	MRPS6	mitochondrial ribosomal protein S6	2.22068
216263_s_at	NGDN	neuroguidin, EIF4E binding protein	2.21948
202588_at	AK1	adenylate kinase 1	2.21721
215358_x_at	ZNF37BP	zinc finger protein 37B, pseudogene	2.21454
201251_at	PKM2	pyruvate kinase, muscle	2.21323
221203_s_at	YEATS2	YEATS domain containing 2	2.21261
210645_s_at	TTC3	tetratricopeptide repeat domain 3	2.2116
200920_s_at	BTG1	B-cell translocation gene 1, anti-proliferative	2.21052
225147_at	CYTH3	cytohesin 3	2.20955
225615_at	IFFO2	intermediate filament family orphan 2	2.202
219304_s_at	PDGFD	platelet derived growth factor D	2.20148
219529_at	CLIC3	chloride intracellular channel 3	2.19978
212406_s_at	PCMTD2	protein-L-isoaspartate (D-aspartate) O-methyltransferase domain containing 2	2.19763
227337_at	ANKRD37	ankyrin repeat domain 37	2.19602
1562511_at	LYST	lysosomal trafficking regulator	2.19444
214184_at	NPFF	neuropeptide FF-amide peptide precursor	2.18779
216983_s_at	ZNF224	zinc finger protein 224	2.18536
215694_at	SPATA5L1	spermatogenesis associated 5-like 1	2.18445
228751_at	CLK4	CDC-like kinase 4	2.18378
226136_at	GLIPR1	GLI pathogenesis-related 1	2.18059
1569335_a_at	STRA6	stimulated by retinoic acid gene 6 homolog (mouse)	2.17889
236097_at	LOC100510093	hypothetical LOC100510093	2.17555
242621_at	ZNF498	zinc finger protein 498	2.17314
226808_at	ZNF862	zinc finger protein 862	2.17001
223836_at	FGFBP2	fibroblast growth factor binding protein 2	2.1694
236832_at	LOC221442	adenylate cyclase 10 pseudogene	2.16897
212594_at	PDCD4	programmed cell death 4 (neoplastic transformation inhibitor)	2.1637
212221_x_at	IDS	iduronate 2-sulfatase	2.16357
226352_at	JMY	junction mediating and regulatory protein, p53 cofactor	2.16257
1560089_at	LOC100289019	hypothetical LOC100289019	2.16019
212614_at	ARID5B	AT rich interactive domain 5B (MRF1-like)	2.15796
225562_at	RASA3	RAS p21 protein activator 3	2.15691
202933_s_at	YES1	v-yes-1 Yamaguchi sarcoma viral oncogene homolog 1	2.15568
210113_s_at	NLRP1	NLR family, pyrin domain containing 1	2.15313
239207_at	KDM5C	lysine (K)-specific demethylase 5C	2.15259
236316_at	FAM3C	family with sequence similarity 3, member C	2.1477
228528_at	LOC100286909	Hypothetical protein LOC100286909	2.14753
218262_at	RMND5B	required for meiotic nuclear division 5 homolog B (S. cerevisiae)	2.1475
205000_at	DDX3Y	DEAD (Asp-Glu-Ala-Asp) box polypeptide 3, Y-linked	2.1429
228548_at	RAP1A	RAP1A, member of RAS oncogene family	2.14284
216976_s_at	RYK	RYK receptor-like tyrosine kinase	2.14155
229391_s_at	FAM26F	family with sequence similarity 26, member F	2.14121
235045_at	RBM7	RNA binding motif protein 7	2.1412
217159_x_at	SIGLEC7	sialic acid binding Ig-like lectin 7	2.13893
225338_at	ZYG11B	zyg-11 homolog B (C. elegans)	2.13605
226682_at	RORA	RAR-related orphan receptor A	2.13529
225445_at	UBN2	ubinuclein 2	2.13417
203946_s_at	ARG2	arginase, type II	2.13369
244008_at	PARP8	poly (ADP-ribose) polymerase family, member 8	2.1284
226692_at	SERF2	small EDRK-rich factor 2	2.126
229145_at	ANAPC16	anaphase promoting complex subunit 16	2.12459
1569354_at	NSUN6	NOP2/Sun domain family, member 6	2.12249
214196_s_at	TPP1	tripeptidyl peptidase I	2.122
221876_at	ZNF783	zinc finger family member 783	2.11969
209002_s_at	CALCOCO1	calcium binding and coiled-coil domain 1	2.11486
220704_at	IKZF1	IKAROS family zinc finger 1 (Ikaros)	2.11431
230712_at	NBPF1	neuroblastoma breakpoint family, member 1	2.11428
235240_at	ATXN3	ataxin 3	2.10984
225945_at	ZNF655	zinc finger protein 655	2.10641
234302_s_at	ALKBH5	alkB, alkylation repair homolog 5 (E. coli)	2.10576
227073_at	LOC100506904 /// MAP3K2	hypothetical LOC100506904 /// mitogen-activated protein kinase kinase kinase 2	2.10091
226859_at	DNAJC25	DnaJ (Hsp40) homolog, subfamily C , member 25	2.10073
235410_at	NPHP3	nephronophthisis 3 (adolescent)	2.09813
1557293_at	LOC440993	hypothetical LOC440993	2.09722
1554608_at	TGOLN2	trans-golgi network protein 2	2.08876
228177_at	CREBBP	CREB binding protein	2.08735
231770_x_at	WDPCP	WD repeat containing planar cell polarity effector	2.08387
212019_at	RSL1D1	ribosomal L1 domain containing 1	2.08262
226842_at	FBXL20	F-box and leucine-rich repeat protein 20	2.08233
219922_s_at	LTBP3	latent transforming growth factor beta binding protein 3	2.07995
220036_s_at	LMBR1L	limb region 1 homolog (mouse)-like	2.07913
204669_s_at	RNF24	ring finger protein 24	2.07853
204137_at	GPR137B	G protein-coupled receptor 137B	2.07652
202328_s_at	PKD1	polycystic kidney disease 1 (autosomal dominant)	2.07504
214747_at	ZBED4	zinc finger, BED-type containing 4	2.07213
223543_at	PDZD4	PDZ domain containing 4	2.06957
202683_s_at	RNMT	RNA (guanine-7-) methyltransferase	2.06217
1556209_at	CLEC2B	C-type lectin domain family 2, member B	2.06063
225910_at	HELZ	helicase with zinc finger	2.05883
204740_at	CNKSR1	connector enhancer of kinase suppressor of Ras 1	2.05726
215743_at	NMT2	N-myristoyltransferase 2	2.0567
221206_at	PMS2 /// PMS2CL	PMS2 postmeiotic segregation increased 2 (S. cerevisiae) /// PMS2 C-terminal like pseudogene	2.05489
209017_s_at	LONP1	lon peptidase 1, mitochondrial	2.05448
221626_at	ZNF506	zinc finger protein 506	2.0515
208798_x_at	GOLGA8A	golgin A8 family, member A	2.05077
205419_at	GPR183	G protein-coupled receptor 183	2.05037
214683_s_at	CLK1 /// PPIL3	CDC-like kinase 1 /// peptidylprolyl isomerase (cyclophilin)-like 3	2.04824
227031_at	SNX13	sorting nexin 13	2.04622
222026_at	RBM3	RNA binding motif (RNP1, RRM) protein 3	2.04015
229156_s_at	LOC100505483	hypothetical LOC100505483	2.03401
226549_at	SBK1	SH3-binding domain kinase 1	2.03393
206483_at	LRRC6	leucine rich repeat containing 6	2.03033
201567_s_at	GOLGA4	golgin A4	2.02916
222999_s_at	CCNL2	cyclin L2	2.02885
229044_at	NUDT17	nudix (nucleoside diphosphate linked moiety X)-type motif 17	2.02769
213480_at	VAMP4	vesicle-associated membrane protein 4	2.02755
229528_at	SBNO1	strawberry notch homolog 1 (Drosophila)	2.02736
231234_at	CTSC	cathepsin C	2.0246
203222_s_at	TLE1	transducin-like enhancer of split 1 (E(sp1) homolog, Drosophila)	2.02364
218638_s_at	SPON2	spondin 2, extracellular matrix protein	2.02336
232279_at	PHF15	PHD finger protein 15	2.02252
219862_s_at	NARF	nuclear prelamin A recognition factor	2.02113
228738_at	D2HGDH	D-2-hydroxyglutarate dehydrogenase	2.01888
228571_at	RBAK	RB-associated KRAB zinc finger	2.01836
227622_at	PCF11	PCF11, cleavage and polyadenylation factor subunit, homolog (S. cerevisiae)	2.01686
229021_at	MCTP2	multiple C2 domains, transmembrane 2	2.01512
236935_at	PTPN4	protein tyrosine phosphatase, non-receptor type 4 (megakaryocyte)	2.01404
208707_at	EIF5	eukaryotic translation initiation factor 5	2.00797
244631_at	LOC389834	ankyrin repeat domain 57 pseudogene	2.00636
1560060_s_at	VPS37C	vacuolar protein sorting 37 homolog C (S. cerevisiae)	2.00617
223717_s_at	ACRBP	acrosin binding protein	2.00603
213778_x_at	ZNF276	zinc finger protein 276	2.00601
223119_s_at	USP47	ubiquitin specific peptidase 47	2.00584
238472_at	FBXO9	F-box protein 9	2.00574
227645_at	PIK3R5	phosphoinositide-3-kinase, regulatory subunit 5	1.99913
214226_at	PRSS53	protease, serine, 53	1.99748
205559_s_at	PCSK5	proprotein convertase subtilisin/kexin type 5	1.99716
203288_at	KIAA0355	KIAA0355	1.99582
36829_at	PER1	period homolog 1 (Drosophila)	1.99538
^ NK cells were cultured under normoxic (20% O2) and hypoxic (1% O2) conditions for 96h, and gene expression profiling was then carried out independently by microarray analysis on the RNA purified from three independent preparations. Comparative analysis of gene expression differences between the two experimental conditions was conducted as described in the Materials and Methods. A probe-set ID, …
§Results are expressed as ratio of fold differences between hypoxic and normoxic samples (mean of expression level of three experiments). Transcripts upregulated by ≥2 fold are shown.

## Sheet: Hypo 96 down
Table S1. List of microarray-derived transcripts downregulated in H-NK versus NK cells at 96h^ (continued)
Probe Set ID	Gene Symbol	Gene Title	Fold change
227850_x_at	CDC42EP5	CDC42 effector protein (Rho GTPase binding) 5	0.0410393
217889_s_at	CYBRD1	cytochrome b reductase 1	0.0506557
215901_at	ZNF81	zinc finger protein 81	0.0658228
1560138_at	KIAA0226	KIAA0226	0.0749875
220550_at	FBXO4	F-box protein 4	0.09755
227347_x_at	HES4	hairy and enhancer of split 4 (Drosophila)	0.105095
234331_s_at	FAM84A	family with sequence similarity 84, member A	0.109487
238756_at	GAS2L3	Growth arrest-specific 2 like 3	0.115543
223985_at	FSD1L	fibronectin type III and SPRY domain containing 1-like	0.116905
221591_s_at	FAM64A	family with sequence similarity 64, member A	0.125828
202870_s_at	CDC20	cell division cycle 20 homolog (S. cerevisiae)	0.126504
209464_at	AURKB	aurora kinase B	0.126973
202705_at	CCNB2	cyclin B2	0.129366
218542_at	CEP55	centrosomal protein 55kDa	0.131238
225355_at	NEURL1B	neuralized homolog 1B (Drosophila)	0.131427
1557128_at	FAM111B	family with sequence similarity 111, member B	0.133091
211080_s_at	NEK2	NIMA (never in mitosis gene a)-related kinase 2	0.1354
203764_at	DLGAP5	discs, large (Drosophila) homolog-associated protein 5	0.136794
205046_at	CENPE	centromere protein E, 312kDa	0.137495
225834_at	FAM72A /// FAM72B /// FAM72C /// FAM72D	family with sequence similarity 72, member A /// member B ///member C ///member D	0.137811
212949_at	NCAPH	non-SMC condensin I complex, subunit H	0.138707
218726_at	HJURP	Holliday junction recognition protein	0.1449
228729_at	CCNB1	cyclin B1	0.148548
209709_s_at	HMMR	hyaluronan-mediated motility receptor (RHAMM)	0.148564
205101_at	CIITA	class II, major histocompatibility complex, transactivator	0.149903
217640_x_at	SKA1	spindle and kinetochore associated complex subunit 1	0.150274
209473_at	ENTPD1	ectonucleoside triphosphate diphosphohydrolase 1	0.15134
210052_s_at	TPX2	TPX2, microtubule-associated, homolog (Xenopus laevis)	0.151539
219918_s_at	ASPM	asp (abnormal spindle) homolog, microcephaly associated (Drosophila)	0.152937
202580_x_at	FOXM1	forkhead box M1	0.154805
236641_at	KIF14	kinesin family member 14	0.155486
1569856_at	TPP2	tripeptidyl peptidase II	0.155494
227578_at	LOC100128191	hypothetical LOC100128191	0.1559
235545_at	DEPDC1	DEP domain containing 1	0.157725
204558_at	RAD54L	RAD54-like (S. cerevisiae)	0.161603
218755_at	KIF20A	kinesin family member 20A	0.161717
206632_s_at	APOBEC3B	apolipoprotein B mRNA editing enzyme, catalytic polypeptide-like 3B	0.164049
205406_s_at	SPA17	sperm autoantigenic protein 17	0.164589
204822_at	TTK	TTK protein kinase	0.165213
218355_at	KIF4A	kinesin family member 4A	0.166202
228273_at	PRR11	proline rich 11	0.168368
1552619_a_at	ANLN	anillin, actin binding protein	0.169999
200783_s_at	STMN1	stathmin 1	0.170107
209891_at	SPC25	SPC25, NDC80 kinetochore complex component, homolog (S. cerevisiae)	0.170289
205347_s_at	TMSB15A	thymosin beta 15a	0.17066
204444_at	KIF11	kinesin family member 11	0.172642
202954_at	UBE2C	ubiquitin-conjugating enzyme E2C	0.172822
235588_at	ESCO2	establishment of cohesion 1 homolog 2 (S. cerevisiae)	0.173072
236852_at	FBXO43	F-box protein 43	0.173802
234129_at	ARHGEF12	Rho guanine nucleotide exchange factor (GEF) 12	0.1742
226980_at	DEPDC1B	DEP domain containing 1B	0.174514
205266_at	LIF	leukemia inhibitory factor (cholinergic differentiation factor)	0.174792
1555758_a_at	CDKN3	cyclin-dependent kinase inhibitor 3	0.176219
225687_at	FAM83D	family with sequence similarity 83, member D	0.176251
226473_at	CBX2	chromobox homolog 2	0.177462
205167_s_at	CDC25C	cell division cycle 25 homolog C (S. pombe)	0.178117
210821_x_at	CENPA	centromere protein A	0.179393
203554_x_at	PTTG1	pituitary tumor-transforming 1	0.182145
205240_at	GPSM2	G-protein signaling modulator 2	0.183193
219148_at	PBK	PDZ binding kinase	0.186944
205692_s_at	CD38	CD38 molecule	0.187501
219306_at	KIF15	kinesin family member 15	0.189598
224514_x_at	IL17RC	interleukin 17 receptor C	0.19
218009_s_at	PRC1	protein regulator of cytokinesis 1	0.194155
209408_at	KIF2C	kinesin family member 2C	0.194565
219493_at	SHCBP1	SHC SH2-domain binding protein 1	0.194823
209680_s_at	KIFC1	kinesin family member C1	0.195382
203755_at	BUB1B	budding uninhibited by benzimidazoles 1 homolog beta (yeast)	0.19692
201291_s_at	TOP2A	topoisomerase (DNA) II alpha 170kDa	0.197249
202759_s_at	AKAP2 /// PALM2-AKAP2	A kinase (PRKA) anchor protein 2 /// PALM2-AKAP2 readthrough	0.199784
203395_s_at	HES1	hairy and enhancer of split 1, (Drosophila)	0.200237
208964_s_at	FADS1	fatty acid desaturase 1	0.201389
202218_s_at	FADS2	fatty acid desaturase 2	0.201971
211379_x_at	B3GALNT1	beta-1,3-N-acetylgalactosaminyltransferase 1 (globoside blood group)	0.206219
209642_at	BUB1	budding uninhibited by benzimidazoles 1 homolog (yeast)	0.206248
219990_at	E2F8	E2F transcription factor 8	0.20673
219787_s_at	ECT2	epithelial cell transforming sequence 2 oncogene	0.208409
223381_at	NUF2	NUF2, NDC80 kinetochore complex component, homolog (S. cerevisiae)	0.208634
223307_at	CDCA3	cell division cycle associated 3	0.208836
221520_s_at	CDCA8	cell division cycle associated 8	0.209976
228323_at	CASC5	cancer susceptibility candidate 5	0.211223
210643_at	TNFSF11	tumor necrosis factor (ligand) superfamily, member 11	0.21164
204649_at	TROAP	trophinin associated protein (tastin)	0.217917
222039_at	KIF18B	kinesin family member 18B	0.217973
200862_at	DHCR24	24-dehydrocholesterol reductase	0.220753
239169_at	RDM1	RAD52 motif 1	0.221832
244427_at	KIF23	Kinesin family member 23	0.222463
202308_at	SREBF1	sterol regulatory element binding transcription factor 1	0.222887
218662_s_at	NCAPG	non-SMC condensin I complex, subunit G	0.225521
204825_at	MELK	maternal embryonic leucine zipper kinase	0.225831
213226_at	CCNA2	cyclin A2	0.226023
220060_s_at	PARPBP	PARP1 binding protein	0.226916
212020_s_at	MKI67	antigen identified by monoclonal antibody Ki-67	0.228503
213589_s_at	B3GNTL1	UDP-GlcNAc:betaGal beta-1,3-N-acetylglucosaminyltransferase-like 1	0.229053
221750_at	HMGCS1	3-hydroxy-3-methylglutaryl-CoA synthase 1 (soluble)	0.229749
203145_at	SPAG5	sperm associated antigen 5	0.230297
204817_at	ESPL1	extra spindle pole bodies homolog 1 (S. cerevisiae)	0.230551
235572_at	SPC24	SPC24, NDC80 kinetochore complex component, homolog (S. cerevisiae)	0.23082
205339_at	STIL	SCL/TAL1 interrupting locus	0.231719
1558750_a_at	LOC100288693	Hypothetical protein LOC100288693	0.231924
1553120_at	CLSPN	claspin	0.232819
219650_at	ERCC6L	excision repair cross-complementing rodent repair deficiency, complementation group 6-like	0.232865
201896_s_at	PSRC1	proline/serine-rich coiled-coil 1	0.233592
213599_at	OIP5	Opa interacting protein 5	0.235384
229610_at	CKAP2L	cytoskeleton associated protein 2-like	0.236033
204092_s_at	AURKA	aurora kinase A	0.236586
222881_at	HPSE	heparanase	0.236861
218039_at	NUSAP1	nucleolar and spindle associated protein 1	0.237301
223700_at	MND1	meiotic nuclear divisions 1 homolog (S. cerevisiae)	0.238283
204887_s_at	PLK4	polo-like kinase 4	0.238786
212801_at	CIT	citron (rho-interacting, serine/threonine kinase 21)	0.238846
203213_at	CDK1	cyclin-dependent kinase 1	0.239026
238021_s_at	CRNDE	colorectal neoplasia differentially expressed (non-protein coding)	0.2412
204162_at	NDC80	NDC80 homolog, kinetochore complex component (S. cerevisiae)	0.242409
214804_at	CENPI	centromere protein I	0.244274
209172_s_at	CENPF	centromere protein F, 350/400kDa (mitosin)	0.244768
224753_at	CDCA5	cell division cycle associated 5	0.246744
218741_at	CENPM	centromere protein M	0.247301
200831_s_at	SCD	stearoyl-CoA desaturase (delta-9-desaturase)	0.248669
230210_at	SUN1	Sad1 and UNC84 domain containing 1	0.248859
236957_at	CDCA2	cell division cycle associated 2	0.251054
208511_at	PTTG3P	pituitary tumor-transforming 3, pseudogene	0.252256
206207_at	CLC	Charcot-Leyden crystal protein	0.253209
211242_x_at	KIR2DL4	killer cell immunoglobulin-like receptor, two domains, long cytoplasmic tail, 4	0.253753
204603_at	EXO1	exonuclease 1	0.254806
222077_s_at	RACGAP1	Rac GTPase activating protein 1	0.255173
219502_at	NEIL3	nei endonuclease VIII-like 3 (E. coli)	0.25599
220615_s_at	FAR2	fatty acyl CoA reductase 2	0.256226
201829_at	NET1	neuroepithelial cell transforming 1	0.256316
210334_x_at	BIRC5	baculoviral IAP repeat-containing 5	0.25773
201710_at	MYBL2	v-myb myeloblastosis viral oncogene homolog (avian)-like 2	0.257857
223229_at	UBE2T	ubiquitin-conjugating enzyme E2T (putative)	0.25829
218308_at	TACC3	transforming, acidic coiled-coil containing protein 3	0.261508
209847_at	CDH17	cadherin 17, LI cadherin (liver-intestine)	0.262816
231855_at	KIAA1524	KIAA1524	0.265656
204492_at	ARHGAP11A	Rho GTPase activating protein 11A	0.268525
204695_at	CDC25A	cell division cycle 25 homolog A (S. pombe)	0.269205
204472_at	GEM	GTP binding protein overexpressed in skeletal muscle	0.270762
206056_x_at	SPN	sialophorin	0.271708
204033_at	TRIP13	thyroid hormone receptor interactor 13	0.27228
210567_s_at	SKP2	S-phase kinase-associated protein 2 (p45)	0.274204
232197_x_at	ARSB	arylsulfatase B	0.274811
225777_at	SAPCD2	suppressor APC domain containing 2	0.275237
205024_s_at	RAD51	RAD51 homolog (RecA homolog, E. coli) (S. cerevisiae)	0.27792
202085_at	TJP2	tight junction protein 2 (zona occludens 2)	0.278031
204407_at	TTF2	transcription termination factor, RNA polymerase II	0.279443
219000_s_at	DSCC1	defective in sister chromatid cohesion 1 homolog (S. cerevisiae)	0.280324
228286_at	GEN1	Gen homolog 1, endonuclease (Drosophila)	0.280828
203817_at	GUCY1B3	guanylate cyclase 1, soluble, beta 3	0.28138
230696_at	LOC100507778	hypothetical LOC100507778	0.283129
236064_at	SLC25A35	solute carrier family 25, member 35	0.283427
215649_s_at	MVK	mevalonate kinase	0.28354
204439_at	IFI44L	interferon-induced protein 44-like	0.283853
228033_at	E2F7	E2F transcription factor 7	0.28503
228252_at	PIF1	PIF1 5'-to-3' DNA helicase homolog (S. cerevisiae)	0.28537
202183_s_at	KIF22	kinesin family member 22	0.288303
225710_at	GNB4	guanine nucleotide binding protein (G protein), beta polypeptide 4	0.28958
204126_s_at	CDC45	cell division cycle 45 homolog (S. cerevisiae)	0.289687
215728_s_at	ACOT7	acyl-CoA thioesterase 7	0.290039
205449_at	SAC3D1	SAC3 domain containing 1	0.290155
225601_at	HMGB3	high-mobility group box 3	0.291768
222962_s_at	MCM10	minichromosome maintenance complex component 10	0.292152
234944_s_at	FAM54A	family with sequence similarity 54, member A	0.292554
223253_at	EPDR1	ependymin related protein 1 (zebrafish)	0.296362
226936_at	CENPW	centromere protein W	0.29654
211792_s_at	CDKN2C	cyclin-dependent kinase inhibitor 2C (p18, inhibits CDK4)	0.296781
216952_s_at	LMNB2	lamin B2	0.297219
226702_at	CMPK2	cytidine monophosphate (UMP-CMP) kinase 2, mitochondrial	0.297894
1556201_at	RNASET2	ribonuclease T2	0.298046
213787_s_at	EBP	emopamil binding protein (sterol isomerase)	0.298092
208426_x_at	KIR2DL4 /// KIR2DL5A /// LOC100287534	killer cell immunoglobulin-like receptor, two domains, long cytoplasmic tail, 4 /// killer cellIg-like receptor, two domains, long cytoplasmic tail, 5A /// killer cell Ig-like receptor 2DL4-like	0.299549
202743_at	PIK3R3	phosphoinositide-3-kinase, regulatory subunit 3 (gamma)	0.300463
204826_at	CCNF	cyclin F	0.300715
223759_s_at	GSG2	germ cell associated 2 (haspin)	0.302007
231880_at	FAM40B	family with sequence similarity 40, member B	0.303874
213537_at	HLA-DPA1	major histocompatibility complex, class II, DP alpha 1	0.306122
221250_s_at	MXD3	MAX dimerization protein 3	0.309557
228361_at	E2F2	E2F transcription factor 2	0.310144
222764_at	ASRGL1	asparaginase like 1	0.311039
1554216_at	CCDC132	coiled-coil domain containing 132	0.311743
218115_at	ASF1B	ASF1 anti-silencing function 1 homolog B (S. cerevisiae)	0.313755
203362_s_at	MAD2L1	MAD2 mitotic arrest deficient-like 1 (yeast)	0.314431
201850_at	CAPG	capping protein (actin filament), gelsolin-like	0.315533
216548_x_at	HMGB3P1	high-mobility group box pseudogene 1	0.315598
203276_at	LMNB1	lamin B1	0.316546
204026_s_at	ZWINT	ZW10 interactor	0.316777
228559_at	CENPN	centromere protein N	0.317301
226770_at	MAGI3	membrane associated guanylate kinase, WW and PDZ domain containing 3	0.318352
228523_at	NANOS1	nanos homolog 1 (Drosophila)	0.318823
206102_at	GINS1	GINS complex subunit 1 (Psf1 homolog)	0.320817
201897_s_at	CKS1B	CDC28 protein kinase regulatory subunit 1B	0.320923
204170_s_at	CKS2	CDC28 protein kinase regulatory subunit 2	0.321975
201853_s_at	CDC25B	cell division cycle 25 homolog B (S. pombe)	0.323888
226433_at	RNF157	ring finger protein 157	0.323996
226287_at	CCDC34	coiled-coil domain containing 34	0.324695
225128_at	KDELC2	KDEL (Lys-Asp-Glu-Leu) containing 2	0.325233
211478_s_at	DPP4	dipeptidyl-peptidase 4	0.327229
213329_at	SRGAP2	SLIT-ROBO Rho GTPase activating protein 2	0.327903
204146_at	RAD51AP1	RAD51 associated protein 1	0.329581
227165_at	SKA3	spindle and kinetochore associated complex subunit 3	0.329968
238464_at	ANKRD36	ankyrin repeat domain 36	0.33
203358_s_at	EZH2	enhancer of zeste homolog 2 (Drosophila)	0.331925
215629_s_at	DLEU2 /// DLEU2L	deleted in lymphocytic leukemia 2 (non-protein coding) /// deleted in lymphocytic leukemia 2-like	0.33237
224461_s_at	AIFM2	apoptosis-inducing factor, mitochondrion-associated, 2	0.332588
201088_at	KPNA2	karyopherin alpha 2 (RAG cohort 1, importin alpha 1)	0.332595
204563_at	SELL	selectin L	0.334914
226355_at	POC1A	POC1 centriolar protein homolog A (Chlamydomonas)	0.335345
1554080_at	RQCD1	RCD1 required for cell differentiation1 homolog (S. pombe)	0.33549
213365_at	ERI2	ERI1 exoribonuclease family member 2	0.335563
215215_s_at	LOC81691	exonuclease NEF-sp	0.336211
222606_at	ZWILCH	Zwilch, kinetochore associated, homolog (Drosophila)	0.336847
204457_s_at	GAS1	growth arrest-specific 1	0.338347
218252_at	CKAP2	cytoskeleton associated protein 2	0.339015
220397_at	MDM1	Mdm1 nuclear protein homolog (mouse)	0.339124
203344_s_at	RBBP8	retinoblastoma binding protein 8	0.339589
229097_at	DIAPH3	diaphanous homolog 3 (Drosophila)	0.340147
235777_at	ANKRD44	ankyrin repeat domain 44	0.341615
204415_at	IFI6	interferon, alpha-inducible protein 6	0.34462
204044_at	QPRT	quinolinate phosphoribosyltransferase	0.344962
205034_at	CCNE2	cyclin E2	0.34513
225655_at	UHRF1	ubiquitin-like with PHD and ring finger domains 1	0.34741
210115_at	RPL39L	ribosomal protein L39-like	0.347456
211040_x_at	GTSE1	G-2 and S-phase expressed 1	0.347733
1553956_at	TMEM237	transmembrane protein 237	0.348768
217520_x_at	LOC283683	hypothetical LOC283683	0.348877
212831_at	MEGF9	multiple EGF-like-domains 9	0.349774
226118_at	CENPO	centromere protein O	0.350747
225826_at	MMAB	methylmalonic aciduria (cobalamin deficiency) cblB type	0.350771
219588_s_at	NCAPG2	non-SMC condensin II complex, subunit G2	0.351008
1553956_at	ALS2CR4	amyotrophic lateral sclerosis 2 (juvenile) chromosome region, candidate 4	0.352208
213379_at	COQ2	coenzyme Q2 homolog, prenyltransferase (yeast)	0.352608
218782_s_at	ATAD2	ATPase family, AAA domain containing 2	0.352699
201890_at	RRM2	ribonucleotide reductase M2	0.353383
223556_at	HELLS	helicase, lymphoid-specific	0.3555
209608_s_at	ACAT2	acetyl-CoA acetyltransferase 2	0.356045
235609_at	BRIP1	BRCA1 interacting protein C-terminal helicase 1	0.356958
221685_s_at	CCDC99	coiled-coil domain containing 99	0.358197
212279_at	TMEM97	transmembrane protein 97	0.358511
214453_s_at	IFI44	interferon-induced protein 44	0.359318
218585_s_at	DTL	denticleless homolog (Drosophila)	0.360105
202338_at	TK1	thymidine kinase 1, soluble	0.360835
209644_x_at	CDKN2A	cyclin-dependent kinase inhibitor 2A (melanoma, p16, inhibits CDK4)	0.361147
208999_at	SEP8	septin 8	0.361493
234863_x_at	FBXO5	F-box protein 5	0.362015
201790_s_at	DHCR7	7-dehydrocholesterol reductase	0.362299
220885_s_at	CENPJ	centromere protein J	0.362613
202779_s_at	UBE2S	ubiquitin-conjugating enzyme E2S	0.363083
215286_s_at	PHTF2	putative homeodomain transcription factor 2	0.363363
205768_s_at	SLC27A2	solute carrier family 27 (fatty acid transporter), member 2	0.363448
229551_x_at	ZNF367	zinc finger protein 367	0.363496
201774_s_at	NCAPD2	non-SMC condensin I complex, subunit D2	0.363701
221952_x_at	TRMT5	TRM5 tRNA methyltransferase 5 homolog (S. cerevisiae)	0.363783
212525_s_at	H2AFX	H2A histone family, member X	0.363954
234066_at	IL1RL1	interleukin 1 receptor-like 1	0.364612
235117_at	CHAC2	ChaC, cation transport regulator homolog 2 (E. coli)	0.364973
213523_at	CCNE1	cyclin E1	0.36544
1554894_a_at	PCBD2	pterin-4 alpha-carbinolamine dehydratase/dimerization cofactor of hepatocyte nuclear factor 1 alpha (TCF1) 2	0.365745
203046_s_at	TIMELESS	timeless homolog (Drosophila)	0.365769
204766_s_at	NUDT1	nudix (nucleoside diphosphate linked moiety X)-type motif 1	0.36659
204728_s_at	WDHD1	WD repeat and HMG-box DNA binding protein 1	0.366931
205394_at	CHEK1	CHK1 checkpoint homolog (S. pombe)	0.367537
1554464_a_at	CRTAP	cartilage associated protein	0.367979
203560_at	GGH	gamma-glutamyl hydrolase (conjugase, folylpolygammaglutamyl hydrolase)	0.369603
234464_s_at	EME1	essential meiotic endonuclease 1 homolog 1 (S. pombe)	0.371183
209679_s_at	SMAGP	small cell adhesion glycoprotein	0.371606
224715_at	WDR34	WD repeat domain 34	0.372251
222809_x_at	CCDC85C	coiled-coil domain containing 85C	0.372835
218400_at	OAS3	2'-5'-oligoadenylate synthetase 3, 100kDa	0.372862
218480_at	AGBL5	ATP/GTP binding protein-like 5	0.375413
205235_s_at	KIF20B	kinesin family member 20B	0.375769
223530_at	TDRKH	tudor and KH domain containing	0.375921
231149_s_at	ULK4	unc-51-like kinase 4 (C. elegans)	0.377121
219510_at	POLQ	polymerase (DNA directed), theta	0.37716
232611_at	GOLGA2P5	golgin A2 pseudogene 5	0.38012
202154_x_at	TUBB3	tubulin, beta 3	0.380685
210046_s_at	IDH2	isocitrate dehydrogenase 2 (NADP+), mitochondrial	0.380781
225045_at	CCDC88A	coiled-coil domain containing 88A	0.381399
213007_at	FANCI	Fanconi anemia, complementation group I	0.381542
226152_at	TTC7B	tetratricopeptide repeat domain 7B	0.381661
205733_at	BLM	Bloom syndrome, RecQ helicase-like	0.38196
221258_s_at	KIF18A	kinesin family member 18A	0.383285
202345_s_at	FABP5	fatty acid binding protein 5 (psoriasis-associated)	0.383848
225484_at	TSGA14	testis specific, 14	0.383945
223452_s_at	ATL3	atlastin GTPase 3	0.384224
209218_at	SQLE	squalene epoxidase	0.38436
232398_at	CCDC150	coiled-coil domain containing 150	0.384388
214677_x_at	IGLV1-44 /// LOC100290481	immunoglobulin lambda variable 1-44 /// immunoglobulin lambda light chain-like	0.385703
229305_at	MLF1IP	MLF1 interacting protein	0.386307
230972_at	ANKRD9	ankyrin repeat domain 9	0.387136
204768_s_at	FEN1	flap structure-specific endonuclease 1	0.387554
205379_at	CBR3	carbonyl reductase 3	0.387576
216508_x_at	CTCFL /// HMGB1	CCCTC-binding factor (zinc finger protein)-like /// high-mobility group box 1	0.38789
204267_x_at	PKMYT1	protein kinase, membrane associated tyrosine/threonine 1	0.388696
228468_at	MASTL	microtubule associated serine/threonine kinase-like	0.389262
225436_at	FAM108C1	family with sequence similarity 108, member C1	0.38982
226037_s_at	TAF9B	TAF9B RNA polymerase II, TATA box binding protein (TBP)-associated factor, 31kDa	0.390075
224470_at	SEC22C	SEC22 vesicle trafficking protein homolog C (S. cerevisiae)	0.390285
201422_at	IFI30	interferon, gamma-inducible protein 30	0.390638
212185_x_at	MT2A	metallothionein 2A	0.39092
221521_s_at	GINS2	GINS complex subunit 2 (Psf2 homolog)	0.391857
218350_s_at	GMNN	geminin, DNA replication inhibitor	0.393864
202613_at	CTPS	CTP synthase	0.394888
208368_s_at	BRCA2	breast cancer 2, early onset	0.395272
226902_at	USP13	ubiquitin specific peptidase 13 (isopeptidase T-3)	0.395774
228773_at	LOC100506100	hypothetical LOC100506100	0.395904
209759_s_at	ECI1	enoyl-CoA delta isomerase 1	0.396024
204531_s_at	BRCA1	breast cancer 1, early onset	0.396353
201118_at	PGD	phosphogluconate dehydrogenase	0.397034
233110_s_at	BCL2L12	BCL2-like 12 (proline rich)	0.397434
201714_at	TUBG1	tubulin, gamma 1	0.397911
1554036_at	ZBTB24	zinc finger and BTB domain containing 24	0.398063
1553690_at	SGOL1	shugoshin-like 1 (S. pombe)	0.398568
226879_at	HVCN1	hydrogen voltage-gated channel 1	0.398758
1554572_a_at	SUV39H2	suppressor of variegation 3-9 homolog 2 (Drosophila)	0.399947
204127_at	RFC3	replication factor C (activator 1) 3, 38kDa	0.400031
209759_s_at	DCI	dodecenoyl-CoA isomerase	0.401158
224818_at	SORT1	sortilin 1	0.401978
211538_s_at	HSPA2	heat shock 70kDa protein 2	0.402322
201626_at	INSIG1	insulin induced gene 1	0.402652
201764_at	TMEM106C	transmembrane protein 106C	0.402897
222209_s_at	TMEM135	transmembrane protein 135	0.404021
212789_at	NCAPD3	non-SMC condensin II complex, subunit D3	0.404074
223545_at	FANCD2	Fanconi anemia, complementation group D2	0.404712
223790_at	KATNAL1	katanin p60 subunit A-like 1	0.406013
228737_at	TOX2	TOX high mobility group box family member 2	0.407247
224436_s_at	NIPSNAP3A	nipsnap homolog 3A (C. elegans)	0.407322
208433_s_at	LRP8	low density lipoprotein receptor-related protein 8, apolipoprotein e receptor	0.408184
215623_x_at	SMC4	structural maintenance of chromosomes 4	0.40891
223274_at	TCF19	transcription factor 19	0.409964
203675_at	NUCB2	nucleobindin 2	0.410577
242655_at	BARD1	BRCA1 associated RING domain 1	0.411081
205909_at	POLE2	polymerase (DNA directed), epsilon 2 (p59 subunit)	0.411441
227405_s_at	FZD8	frizzled family receptor 8	0.411508
213647_at	DNA2	DNA replication helicase 2 homolog (yeast)	0.411771
203967_at	CDC6	cell division cycle 6 homolog (S. cerevisiae)	0.412244
228868_x_at	CDT1	Chromatin licensing and DNA replication factor 1	0.413178
206902_s_at	EXOG	endo/exonuclease (5'-3'), endonuclease G-like	0.413579
201020_at	YWHAH	tyrosine 3-monooxygenase/tryptophan 5-monooxygenase activation protein, eta polypeptide	0.414988
205020_s_at	ARL4A	ADP-ribosylation factor-like 4A	0.415633
201275_at	FDPS	farnesyl diphosphate synthase	0.416538
1559307_s_at	RBL1	retinoblastoma-like 1 (p107)	0.416717
219038_at	MORC4	MORC family CW-type zinc finger 4	0.417363
214426_x_at	CHAF1A	chromatin assembly factor 1, subunit A (p150)	0.418259
219920_s_at	GMPPB	GDP-mannose pyrophosphorylase B	0.418697
222889_at	DCLRE1B	DNA cross-link repair 1B	0.419481
218459_at	TOR3A	torsin family 3, member A	0.419491
222154_s_at	SPATS2L	spermatogenesis associated, serine-rich 2-like	0.419893
224840_at	FKBP5	FK506 binding protein 5	0.420212
230465_at	HS2ST1	heparan sulfate 2-O-sulfotransferase 1	0.420357
216973_s_at	HOXB7	homeobox B7	0.420934
223651_x_at	CDC23	cell division cycle 23 homolog (S. cerevisiae)	0.421008
209706_at	NKX3-1	NK3 homeobox 1	0.421829
216870_x_at	DLEU2	deleted in lymphocytic leukemia 2 (non-protein coding)	0.422597
235425_at	SGOL2	shugoshin-like 2 (S. pombe)	0.422924
210950_s_at	FDFT1	farnesyl-diphosphate farnesyltransferase 1	0.423061
1554020_at	BICD1	bicaudal D homolog 1 (Drosophila)	0.423159
200984_s_at	CD59	CD59 molecule, complement regulatory protein	0.42341
240070_at	TIGIT	T cell immunoreceptor with Ig and ITIM domains	0.423732
209605_at	TST	thiosulfate sulfurtransferase (rhodanese)	0.4258
218384_at	CARHSP1	calcium regulated heat stable protein 1, 24kDa	0.426246
201476_s_at	RRM1	ribonucleotide reductase M1	0.426962
203908_at	SLC4A4	solute carrier family 4, sodium bicarbonate cotransporter, member 4	0.427153
1555274_a_at	EPT1	ethanolaminephosphotransferase 1 (CDP-ethanolamine-specific)	0.427597
218399_s_at	CDCA4	cell division cycle associated 4	0.427911
227801_at	TRIM59	tripartite motif-containing 59	0.428076
235113_at	LRR1	leucine rich repeat protein 1	0.428489
225684_at	SKA2	spindle and kinetochore associated complex subunit 2	0.429102
201697_s_at	DNMT1	DNA (cytosine-5-)-methyltransferase 1	0.429672
205418_at	FES	feline sarcoma oncogene	0.429713
232184_at	ALS2	amyotrophic lateral sclerosis 2 (juvenile)	0.43
209054_s_at	WHSC1	Wolf-Hirschhorn syndrome candidate 1	0.431108
1557165_s_at	KLHL18	kelch-like 18 (Drosophila)	0.431538
1554319_at	RPS6KA5	ribosomal protein S6 kinase, 90kDa, polypeptide 5	0.431852
223868_s_at	WWOX	WW domain containing oxidoreductase	0.431961
208977_x_at	TUBB2C	tubulin, beta 2C	0.432263
225592_at	NRM	nurim (nuclear envelope membrane protein)	0.432277
220668_s_at	DNMT3B	DNA (cytosine-5-)-methyltransferase 3 beta	0.432379
204441_s_at	POLA2	polymerase (DNA directed), alpha 2 (70kD subunit)	0.432721
212836_at	POLD3	polymerase (DNA-directed), delta 3, accessory subunit	0.43274
202697_at	NUDT21	nudix (nucleoside diphosphate linked moiety X)-type motif 21	0.432884
202309_at	MTHFD1	methylenetetrahydrofolate dehydrogenase (NADP+ dependent) 1, methenyltetrahydrofolate cyclohydrolase, formyltetrahydrofolate synthetase	0.432937
226308_at	HAUS8	HAUS augmin-like complex, subunit 8	0.433047
202540_s_at	HMGCR	3-hydroxy-3-methylglutaryl-CoA reductase	0.433102
226488_at	RCCD1	RCC1 domain containing 1	0.433114
235911_at	MFI2	antigen p97 (melanoma associated) identified by monoclonal antibodies 133.2 and 96.5	0.433312
36475_at	GCAT	glycine C-acetyltransferase	0.433333
218248_at	FAM111A	family with sequence similarity 111, member A	0.433859
220791_x_at	SCN11A	sodium channel, voltage-gated, type XI, alpha subunit	0.434003
235113_at	PPIL5	peptidylprolyl isomerase (cyclophilin)-like 5	0.434293
218812_s_at	ORAI2	ORAI calcium release-activated calcium modulator 2	0.434481
202314_at	CYP51A1	cytochrome P450, family 51, subfamily A, polypeptide 1	0.43453
241360_at	CCDC15	coiled-coil domain containing 15	0.434666
202534_x_at	DHFR	dihydrofolate reductase	0.435227
204034_at	ETHE1	ethylmalonic encephalopathy 1	0.435363
224917_at	MIR21	microRNA 21	0.436118
202068_s_at	LDLR	low density lipoprotein receptor	0.436572
1568678_s_at	FGFR1OP	FGFR1 oncogene partner	0.437193
218504_at	FAHD2A	fumarylacetoacetate hydrolase domain containing 2A	0.438033
203405_at	PSMG1	proteasome (prosome, macropain) assembly chaperone 1	0.438071
239680_at	WDR76	WD repeat domain 76	0.43841
226319_s_at	THOC4	THO complex 4	0.438571
202589_at	TYMS	thymidylate synthetase	0.439626
230361_at	HEATR7A	HEAT repeat containing 7A	0.439628
224150_s_at	CEP70	centrosomal protein 70kDa	0.439848
202884_s_at	PPP2R1B	protein phosphatase 2, regulatory subunit A, beta	0.440105
226569_s_at	CHTF18	CTF18, chromosome transmission fidelity factor 18 homolog (S. cerevisiae)	0.44012
207509_s_at	LAIR2	leukocyte-associated immunoglobulin-like receptor 2	0.440258
218894_s_at	MAGOHB	mago-nashi homolog B (Drosophila)	0.440556
202487_s_at	H2AFV	H2A histone family, member V	0.440775
218383_at	HAUS4	HAUS augmin-like complex, subunit 4	0.442433
221437_s_at	MRPS15	mitochondrial ribosomal protein S15	0.44252
219060_at	WDYHV1	WDYHV motif containing 1	0.44257
201609_x_at	ICMT	isoprenylcysteine carboxyl methyltransferase	0.442858
204319_s_at	RGS10	regulator of G-protein signaling 10	0.444469
206991_s_at	CCR5	chemokine (C-C motif) receptor 5	0.444608
206461_x_at	MT1H	metallothionein 1H	0.445033
221651_x_at	IGK@ /// IGKC	immunoglobulin kappa locus /// immunoglobulin kappa constant	0.445625
243000_at	CDK6	cyclin-dependent kinase 6	0.445654
212810_s_at	SLC1A4	solute carrier family 1 (glutamate/neutral amino acid transporter), member 4	0.445971
213566_at	RNASE6	ribonuclease, RNase A family, k6	0.445972
216620_s_at	ARHGEF10	Rho guanine nucleotide exchange factor (GEF) 10	0.446077
208813_at	GOT1	glutamic-oxaloacetic transaminase 1, soluble (aspartate aminotransferase 1)	0.446225
204775_at	CHAF1B	chromatin assembly factor 1, subunit B (p60)	0.447374
213454_at	APITD1	apoptosis-inducing, TAF9-like domain 1	0.447408
214501_s_at	H2AFY	H2A histone family, member Y	0.447445
224415_s_at	HINT2	histidine triad nucleotide binding protein 2	0.447546
224428_s_at	CDCA7	cell division cycle associated 7	0.447975
231772_x_at	CENPH	centromere protein H	0.44896
218352_at	RCBTB1	regulator of chromosome condensation (RCC1) and BTB (POZ) domain containing protein 1	0.449592
226241_s_at	MRPL52	mitochondrial ribosomal protein L52	0.449613
202869_at	OAS1	2',5'-oligoadenylate synthetase 1, 40/46kDa	0.450055
201718_s_at	EPB41L2	erythrocyte membrane protein band 4.1-like 2	0.450242
205053_at	PRIM1	primase, DNA, polypeptide 1 (49kDa)	0.451766
223417_at	RAD18	RAD18 homolog (S. cerevisiae)	0.453227
1555278_a_at	CKAP5	cytoskeleton associated protein 5	0.453372
203209_at	RFC5	replication factor C (activator 1) 5, 36.5kDa	0.453426
229498_at	MBNL3	muscleblind-like 3 (Drosophila)	0.453438
220059_at	STAP1	signal transducing adaptor family member 1	0.453608
202086_at	MX1	myxovirus (influenza virus) resistance 1, interferon-inducible protein p78 (mouse)	0.453753
206316_s_at	KNTC1	kinetochore associated 1	0.453948
220030_at	STYK1	serine/threonine/tyrosine kinase 1	0.454061
202468_s_at	CTNNAL1	catenin (cadherin-associated protein), alpha-like 1	0.454114
218719_s_at	GINS3	GINS complex subunit 3 (Psf3 homolog)	0.45491
219258_at	TIPIN	TIMELESS interacting protein	0.455057
200679_x_at	HMGB1	high-mobility group box 1	0.455176
235177_at	FAM119A	family with sequence similarity 119, member A	0.455461
230329_s_at	NUDT6	nudix (nucleoside diphosphate linked moiety X)-type motif 6	0.455878
202780_at	OXCT1	3-oxoacid CoA transferase 1	0.455904
206066_s_at	RAD51C	RAD51 homolog C (S. cerevisiae)	0.456197
208998_at	UCP2	uncoupling protein 2 (mitochondrial, proton carrier)	0.457072
243927_x_at	KIAA1429	KIAA1429	0.457234
231959_at	LIN52	lin-52 homolog (C. elegans)	0.458043
213054_at	HAUS5	HAUS augmin-like complex, subunit 5	0.459002
208637_x_at	ACTN1	actinin, alpha 1	0.459944
223461_at	TBC1D7	TBC1 domain family, member 7	0.460099
212071_s_at	SPTBN1	spectrin, beta, non-erythrocytic 1	0.460484
212820_at	DMXL2	Dmx-like 2	0.460505
223486_at	GTPBP8	GTP-binding protein 8 (putative)	0.460799
217946_s_at	SAE1	SUMO1 activating enzyme subunit 1	0.460827
200623_s_at	CALM3	calmodulin 3 (phosphorylase kinase, delta)	0.460982
229268_at	FAM105B	family with sequence similarity 105, member B	0.461065
228759_at	CREB3L2	cAMP responsive element binding protein 3-like 2	0.461418
217785_s_at	YKT6	YKT6 v-SNARE homolog (S. cerevisiae)	0.461616
224783_at	FAM100B	family with sequence similarity 100, member B	0.463198
218397_at	FANCL	Fanconi anemia, complementation group L	0.464043
213253_at	SMC2	structural maintenance of chromosomes 2	0.464117
231102_at	CROT	carnitine O-octanoyltransferase	0.464663
204244_s_at	DBF4	DBF4 homolog (S. cerevisiae)	0.46482
209980_s_at	SHMT1	serine hydroxymethyltransferase 1 (soluble)	0.464919
1559399_s_at	ZCCHC10	zinc finger, CCHC domain containing 10	0.46499
221782_at	DNAJC10	DnaJ (Hsp40) homolog, subfamily C, member 10	0.465076
218550_s_at	LRRC20	leucine rich repeat containing 20	0.465176
225662_at	ZAK	sterile alpha motif and leucine zipper containing kinase AZK	0.465664
1553984_s_at	DTYMK	deoxythymidylate kinase (thymidylate kinase)	0.466049
204342_at	SLC25A24	solute carrier family 25 (mitochondrial carrier; phosphate carrier), member 24	0.466064
208795_s_at	MCM7	minichromosome maintenance complex component 7	0.466125
201397_at	PHGDH	phosphoglycerate dehydrogenase	0.466431
221912_s_at	CCDC28B	coiled-coil domain containing 28B	0.46647
226726_at	MBOAT2	membrane bound O-acyltransferase domain containing 2	0.466511
209893_s_at	FUT4	fucosyltransferase 4 (alpha (1,3) fucosyltransferase, myeloid-specific)	0.466761
227212_s_at	PHF19	PHD finger protein 19	0.468307
229353_s_at	NUCKS1	nuclear casein kinase and cyclin-dependent kinase substrate 1	0.468934
220358_at	BATF3	basic leucine zipper transcription factor, ATF-like 3	0.469454
229181_s_at	HAUS2	HAUS augmin-like complex, subunit 2	0.469582
222848_at	CENPK	centromere protein K	0.469734
211713_x_at	KIAA0101	KIAA0101	0.469969
212218_s_at	FASN	fatty acid synthase	0.470044
223473_at	MPV17L2	MPV17 mitochondrial membrane protein-like 2	0.470311
202071_at	SDC4	syndecan 4	0.471025
212186_at	ACACA	acetyl-CoA carboxylase alpha	0.471334
223136_at	AIG1	androgen-induced 1	0.472276
224944_at	TMPO	thymopoietin	0.472499
217755_at	HN1	hematological and neurological expressed 1	0.473396
214561_at	LILRP2	leukocyte immunoglobulin-like receptor pseudogene 2	0.473416
209932_s_at	DUT	deoxyuridine triphosphatase	0.474466
200782_at	ANXA5	annexin A5	0.475918
244434_at	GPR82	G protein-coupled receptor 82	0.476026
213983_s_at	PDS5A	PDS5, regulator of cohesion maintenance, homolog A (S. cerevisiae)	0.476106
221677_s_at	DONSON	downstream neighbor of SON	0.476676
220744_s_at	IFT122	intraflagellar transport 122 homolog (Chlamydomonas)	0.476701
1568873_at	ZNF519	zinc finger protein 519	0.476949
203696_s_at	RFC2	replication factor C (activator 1) 2, 40kDa	0.47699
201092_at	RBBP7	retinoblastoma binding protein 7	0.47813
201560_at	CLIC4	chloride intracellular channel 4	0.478148
203564_at	FANCG	Fanconi anemia, complementation group G	0.478619
1553856_s_at	P2RY10	purinergic receptor P2Y, G-protein coupled, 10	0.478818
210416_s_at	CHEK2	CHK2 checkpoint homolog (S. pombe)	0.479751
202019_s_at	LANCL1	LanC lantibiotic synthetase component C-like 1 (bacterial)	0.479798
238002_at	GOLIM4	golgi integral membrane protein 4	0.479949
230257_s_at	TSEN15	tRNA splicing endonuclease 15 homolog (S. cerevisiae)	0.47998
232676_x_at	MYEF2	myelin expression factor 2	0.480268
238532_at	DPF3	D4, zinc and double PHD fingers, family 3	0.480631
203682_s_at	IVD	isovaleryl-CoA dehydrogenase	0.480817
215711_s_at	WEE1	WEE1 homolog (S. pombe)	0.481137
202785_at	NDUFA7	NADH dehydrogenase (ubiquinone) 1 alpha subcomplex, 7, 14.5kDa	0.481653
202963_at	RFX5	regulatory factor X, 5 (influences HLA class II expression)	0.481664
203032_s_at	FH	fumarate hydratase	0.482007
219494_at	RAD54B	RAD54 homolog B (S. cerevisiae)	0.482043
209507_at	RPA3	replication protein A3, 14kDa	0.482399
219281_at	MSRA	methionine sulfoxide reductase A	0.482613
204326_x_at	MT1X	metallothionein 1X	0.48285
226085_at	CBX5	chromobox homolog 5	0.483689
244640_at	ZNF850	zinc finger protein 850	0.484178
208103_s_at	ANP32E	acidic (leucine-rich) nuclear phosphoprotein 32 family, member E	0.484291
204834_at	FGL2	fibrinogen-like 2	0.484747
230363_s_at	INPP5F	inositol polyphosphate-5-phosphatase F	0.485057
214963_at	NUP160	nucleoporin 160kDa	0.485286
202688_at	TNFSF10	tumor necrosis factor (ligand) superfamily, member 10	0.485435
1554155_at	MCPH1	microcephalin 1	0.485666
222036_s_at	MCM4	minichromosome maintenance complex component 4	0.485682
200944_s_at	HMGN1	high-mobility group nucleosome binding domain 1	0.485854
239413_at	CEP152	centrosomal protein 152kDa	0.485934
228245_s_at	LOC100509231 /// LOC100509288 /// OVOS2	ovostatin homolog 2-like /// ovostatin homolog 2-like /// ovostatin 2	0.486016
214086_s_at	PARP2	poly (ADP-ribose) polymerase 2	0.486467
204147_s_at	TFDP1	transcription factor Dp-1	0.487088
204835_at	POLA1	polymerase (DNA directed), alpha 1, catalytic subunit	0.487697
217773_s_at	NDUFA4	NADH dehydrogenase (ubiquinone) 1 alpha subcomplex, 4, 9kDa	0.487712
223532_at	ANKRD39	ankyrin repeat domain 39	0.49
201036_s_at	HADH	hydroxyacyl-CoA dehydrogenase	0.491259
207891_s_at	HAUS7 /// TREX2	HAUS augmin-like complex, subunit 7 /// three prime repair exonuclease 2	0.49144
203430_at	HEBP2	heme binding protein 2	0.491832
236611_at	LOC100506676	hypothetical LOC100506676	0.491945
213902_at	ASAH1	N-acylsphingosine amidohydrolase (acid ceramidase) 1	0.491992
213372_at	PAQR3	progestin and adipoQ receptor family member III	0.492509
203022_at	RNASEH2A	ribonuclease H2, subunit A	0.492531
218046_s_at	MRPS16	mitochondrial ribosomal protein S16	0.492696
204023_at	RFC4	replication factor C (activator 1) 4, 37kDa	0.49304
218564_at	RFWD3	ring finger and WD repeat domain 3	0.493122
208808_s_at	HMGB2	high mobility group box 2	0.493225
212481_s_at	TPM4	tropomyosin 4	0.493349
225046_at	LOC389831	hypothetical LOC389831	0.493533
227687_at	HYLS1	hydrolethalus syndrome 1	0.493966
213012_at	NEDD4	neural precursor cell expressed, developmentally down-regulated 4	0.494716
1553423_a_at	SLFN13	schlafen family member 13	0.494803
219056_at	RNASEH2B	ribonuclease H2, subunit B	0.495194
228384_s_at	PYROXD2	pyridine nucleotide-disulphide oxidoreductase domain 2	0.495603
204659_s_at	GFER	growth factor, augmenter of liver regeneration	0.495709
217165_x_at	MT1F	metallothionein 1F	0.496562
218872_at	TESC	tescalcin	0.496908
214005_at	GGCX	gamma-glutamyl carboxylase	0.497205
201459_at	RUVBL2	RuvB-like 2 (E. coli)	0.497498
201662_s_at	ACSL3	acyl-CoA synthetase long-chain family member 3	0.497513
211140_s_at	CASP2	caspase 2, apoptosis-related cysteine peptidase	0.497635
225195_at	DPH3	DPH3, KTI11 homolog (S. cerevisiae)	0.498046
219546_at	BMP2K	BMP2 inducible kinase	0.49879
213092_x_at	DNAJC9	DnaJ (Hsp40) homolog, subfamily C, member 9	0.499021
219330_at	VANGL1	vang-like 1 (van gogh, Drosophila)	0.499088
227718_at	PURB	purine-rich element binding protein B	0.499289
228935_at	SLC4A8	solute carrier family 4, sodium bicarbonate cotransporter, member 8	0.49945
213534_s_at	PASK	PAS domain containing serine/threonine kinase	0.499465
215121_x_at	IGLC7 /// IGLV1-44 /// LOC100290481	immunoglobulin lambda constant 7 /// immunoglobulin lambda variable 1-44 /// immunoglobulin lambda light chain-like	0.499557
218622_at	NUP37	nucleoporin 37kDa	0.499632
218619_s_at	SUV39H1	suppressor of variegation 3-9 homolog 1 (Drosophila)	0.49999
232397_at	LOC100507039	hypothetical LOC100507039	0.500102
218903_s_at	OBFC2B	oligonucleotide/oligosaccharide-binding fold containing 2B	0.500295
214574_x_at	LST1	leukocyte specific transcript 1	0.500413
1554396_at	UEVLD	UEV and lactate/malate dehyrogenase domains	0.501653
219863_at	HERC5	hect domain and RLD 5	0.503268
218561_s_at	LYRM4	LYR motif containing 4	0.503463
235574_at	GBP4	guanylate binding protein 4	0.50406
219076_s_at	PXMP2	peroxisomal membrane protein 2, 22kDa	0.504346
203856_at	VRK1	vaccinia related kinase 1	0.517499
218911_at	YEATS4	YEATS domain containing 4	0.51809
218024_at	BRP44L	brain protein 44-like	0.522886
209825_s_at	UCK2	uridine-cytidine kinase 2	0.535035
211804_s_at	CDK2	cyclin-dependent kinase 2	0.538181
201695_s_at	PNP	purine nucleoside phosphorylase	0.538222
^ NK cells were cultured under normoxic (20% O2) and hypoxic (1% O2) conditions for 96h, and gene expression profiling was then carried out independently by microarray analysis on the RNA purified from three independent preparations. Comparative analysis of gene expression differences between the two experimental conditions was conducted as described in the Materials and Methods. A probe-set ID, …
§Results are expressed as ratio of fold differences between hypoxic and normoxic samples (mean of expression level of three experiments). Transcripts downregulated by ≥2 fold are shown.
